# Supplementary material for: Dyspnea, a high-risk symptom in patients suspected of myocardial infarction in the ambulance? A population-based follow-up study
Source: Scand J Trauma Resusc Emerg Med. 2016 Feb 12;24:15. doi: 10.1186/s13049-016-0204-9 (PMC4751637; doi:10.1186/s13049-016-0204-9)
Supplement: Additional file 2: — ICD-10 codes (text in Danish). (XLSX 610 kb) [file 13049_2016_204_MOESM2_ESM.xlsx]

## Sheet: Heart
Additional file 2 - ICD-10 codes (text in Danish)
Hjertesygdomme	Code	Text
Kardielle tumores
DC380-DC380X	DC380	Kræft i hjertet
DD151-DD151	DC380A	Kræft i perikardiet
	DC380AX	Lokalrecidiv fra kræft i perikardiet
	DC380X	Lokalrecidiv fra kræft i hjertet
	DD151	Godartet tumor i hjertet
Rheumatisk hjertesygdom
DI01-DI099A	DI01	Akut gigtfeber med affektion af hjertet
	DI010	Akut reumatisk perikarditis
	DI011	Akut reumatisk endokarditis
	DI011A	Akut reumatisk hjerteklapsygdom
	DI012	Akut reumatisk myokarditis
	DI018	Anden form for akut reumatisk hjertesygdom
	DI018A	Akut reumatisk pankarditis
	DI019	Akut reumatisk hjertesygdom UNS
	DI020	Reumatisk chorea med affektion af hjertet
	DI020A	Chorea UNS med affektion af hjertet
	DI05	Reumatiske affektioner af mitralklappen
	DI050	Reumatisk mitralstenose
	DI051	Reumatisk mitralinsufficiens
	DI052	Reumatisk mitralstenose med insufficiens
	DI058	Anden form for reumatisk mitralklapaffektion
	DI059	Reumatisk mitralklapaffektion UNS
	DI06	Reumatiske affektioner af aortaklappen
	DI060	Reumatisk aortaklapstenose
	DI061	Reumatisk aortaklapinsufficiens
	DI062	Reumatisk aortaklapstenose med insufficiens
	DI068	Anden form for reumatisk aortaklapaffektion
	DI069	Reumatisk aortaklapaffektion UNS
	DI07	Reumatiske affektioner af trikuspidalklappen
	DI070	Reumatisk trikuspidalstenose
	DI071	Reumatisk trikuspidalinsufficiens
	DI072	Reumatisk trikuspidalstenose med insufficiens
	DI078	Anden form for reumatisk trikuspidalklapaffektion
	DI079	Reumatisk trikuspidalklapaffektion UNS
	DI08	Affektioner af flere hjerteklapper
	DI080	Affektioner af både mitralklap og aortaklap
	DI080A	Reumatisk affektion af både mitralklap og aortaklap
	DI081	Affektioner af både mitralklap og trikuspidalklap
	DI081A	Reumatisk affektion af både mitralklap og trikuspidalklap
	DI082	Affektion af både trikuspidalklap og aortaklap
	DI082A	Reumatisk affektion af både trikuspidalklap og aortaklap
	DI083	Affektioner af både mitralklap, trikuspidalklap og aortaklap
	DI083A	Reumatisk affektion af både mitralklap, trikuspidalklap og aortaklap
	DI088	Anden form for affektion inddragende flere hjerteklapper
	DI089	Affektion af flere hjerteklapper UNS
	DI09	Andre reumatiske hjertesygdomme
	DI090	Reumatisk myokarditis
	DI091	Reumatisk endokarditis uden angivelse af afficeret klap
	DI091A	Kronisk reumatisk endokarditis
	DI091B	Kronisk reumatisk hjerteklapsygdom
	DI092	Kronisk reumatisk perikarditis
	DI092A	Reumatisk perikardieadhærence
	DI092B	Kronisk reumatisk mediastinoperikarditis
	DI092C	Kronisk reumatisk myoperikarditis
	DI098	Anden reumatisk hjertesygdom
	DI098A	Reumatisk pulmonalklapstenose med insufficiens
	DI098B	Reumatisk pulmonalklapinsufficiens
	DI098C	Reumatisk pulmonalklapaffektion UNS
	DI098E	Reumatisk pulmonalklapstenose
	DI099	Reumatisk hjertesygdom UNS
	DI099A	Reumatisk hjertesvigt
Hypertensiv hjertesygdom
DI11-DI119A	DI11	Hypertensiv hjertesygdom
DI13-DI139	DI110	Hypertensiv hjertesygdom med inkompenseret hjertesvigt
	DI119	Hypertensiv hjertesygdom uden inkompensation
	DI119A	Hypertensiv hjertesygdom UNS
	DI13	Blodtryksforhøjelse med både hjertesygdom og nyresygdom
	DI130	Hypertensiv hjertesygdom og nyresygdom med hjertesvigt
	DI131	Hypertensiv hjertesygdom og nyresygdom med nyresvigt
	DI132	Hypertensiv hjertesygdom og nyresygdom med hjertesvigt og nyresvigt
	DI139	Hypertensiv hjertesygdom og nyresygdom UNS
Iskæmisk hjertesygdom og AMI
DI20-DI259	DI20	Angina pectoris
	DI200	Ustabil angina pectoris
	DI200B	Klinisk vurderet ustabil angina pectoris
	DI200C	Ustabil angina pectoris med dokumenteret iskæmi
	DI201	Prinzmetals angina pectoris
	DI208	Anden form for angina pectoris
	DI208D	Mikrovaskulær angina
	DI209	Angina pectoris UNS
	DI21	Akut myokardieinfarkt
	DI210	Anteriort akut myokardieinfarkt med Q-taksudvikling
	DI210A	Anteriort non-ST-elevations akut myokardieinfarkt med Q-taksudvikling
	DI210B	Anteriort ST-elevations akut myokardieinfarkt med Q-taksudvikling
	DI211	Inferiort eller posteriort akut myokardieinfarkt med Q-taksudvikling
	DI211A	Inferiort eller posteriort non-ST-elevations akut myokardieinfarkt med Q-taksudvikling
	DI211B	Inferiort eller posteriort ST-elevations akut myokardieinfarkt med Q-taksudvikling
	DI213	ST-elevations akut myokardieinfarkt uden Q-taksudvikling
	DI214	Non-ST-elevations akut myokardieinfarkt uden Q-taksudvikling
	DI219	Akut myokardieinfarkt UNS
	DI23	Komplikationer i efterforløbet af akut myokardieinfarkt
	DI230	Hæmoperikardium efter akut myokardieinfarkt
	DI231	Atrieseptumruptur efter akut myokardieinfarkt
	DI232	Ventrikelseptumruptur efter akut myokardieinfarkt
	DI233	Ruptur i hjertevæg uden hæmoperikardium efter akut myokardieinfarkt
	DI234	Ruptur af chordae tendineae efter akut myokardieinfarkt
	DI235	Papillærmuskelruptur efter akut myokardieinfarkt
	DI236	Trombose i atrie eller ventrikel efter akut myokardieinfarkt
	DI236A	Trombose i atrieaurikel efter akut myokardieinfarkt
	DI236B	Trombose i ventrikel akut myokardieinfarkt
	DI238	Anden akut komplikation i efterforløbet af akut myokardieinfarkt
	DI238A	Perikardieansamling efter akut myokardieinfarkt
	DI24	Andre former for akut iskæmisk hjertesygdom
	DI240	Koronartrombose uden infarkt
	DI240A	Arteriel eller venøs koronaremboli uden infarkt
	DI241	Postmyokardieinfarktsyndrom
	DI248	Anden form for akut iskæmisk hjertesygdom
	DI248A	Insufficientia coronaria
	DI249	Akut iskæmisk hjertesygdom UNS
	DI25	Kronisk iskæmisk hjertesygdom
	DI251	Stabil angina pectoris
	DI251B	Klinisk vurderet angina pectoris
	DI251C	Angina pectoris med dokumenteret iskæmi
	DI252	Gammelt myokardieinfarkt
	DI252A	Tidligere myokardieinfarkt (non-Q-tak)
	DI252B	Tidligere myokardieinfarkt (Q-tak, anteriort)
	DI252C	Tidligere myokardieinfarkt (Q-tak, inferiort/posteriort)
	DI253	Hjerteaneurisme
	DI254	Koronararterieaneurisme
	DI254A	Fistula arteriovenosa coronaria acquisita
	DI255	Iskæmisk kardiomyopati
	DI256	Stum myokardieiskæmi
	DI258	Anden form for kronisk iskæmisk hjertesygdom
	DI259	Kronisk iskæmisk hjertesygdom UNS
Lungeemboli
DI26-DI272	DI26	Blodprop i lunge
	DI260	Lungeemboli med akut cor pulmonale
	DI260A	Akut cor pulmonale UNS
	DI269	Lungeemboli uden akut cor pulmonale
	DI269A	Lungeemboli UNS
	DI27	Anden pulmonal hjertesygdom
	DI270	Essentiel pulmonal arteriel hypertension
	DI271	Kyfoskoliotisk hjertesygdom
	DI272	Kronisk tromboembolisk pulmonal hypertension
Perikardiesygdom
DI30-DI328	DI30	Akut perikarditis
	DI300	Akut idiopatisk perikarditis
	DI301	Akut infektiøs perikarditis
	DI301A	Perikarditis forårsaget af pneumokokker
	DI301B	Purulent perikarditis
	DI301C	Perikarditis forårsaget af stafylokokker
	DI301D	Perikarditis forårsaget af streptokokker
	DI301E	Perikarditis forårsaget af virus
	DI308	Anden form for akut perikardititis
	DI309	Akut perikarditis UNS
	DI31	Andre sygdomme i hjertesækken
	DI310	Kronisk adhesiv perikarditis
	DI310B	Perikardieadhærencer
	DI310C	Kronisk mediastinoperikarditis med adhærencer
	DI311	Kronisk konstriktiv perikarditis
	DI311A	Forkalkning i perikardiet
	DI312	Hæmoperikardium ikke klasssificeret andetsteds
	DI313	Non-inflammatorisk eksudativ perikarditis
	DI313A	Kyloperikardium
	DI318	Anden sygdom i perikardiet
	DI318A	Fokale perikardieadhæsioner
	DI318B	Kronisk (recidiverende) perikarditis UNS
	DI319	Sygdom i perikardiet UNS
	DI319A	Hjertetamponade
	DI32	Perikarditis ved sygdomme klassificeret andetsteds
	DI320	Perikarditis ved bakteriel sygdom klassificeret andetsteds
	DI321	Perikarditis ved anden infektiøs eller parasitær sygdom klassificeret andetsteds
	DI328	Perikarditis ved anden sygdom klassificeret andetsteds
Hjerteklapsygdom
DI33-DI398	DI33	Akut og subakut endokarditis
	DI330	Akut eller subakut infektiøs endokarditis
	DI339	Akut endokarditis UNS
	DI34	Ikke-reumatiske sygdomme i mitralklappen
	DI340	Mitralinsufficiens
	DI341	Mitralklapsprolaps
	DI342	Ikke-reumatisk mitralstenose
	DI348	Anden sygdom i mitralklap
	DI348A	Sekundær mitralinsufficiens
	DI349	Ikke-reumatisk mitralklaplidelse UNS
	DI35	Ikke-reumatiske sygdomme i aortaklappen
	DI350	Aortastenose
	DI351	Aortainsufficiens
	DI352	Aortastenose med insufficiens
	DI358	Anden form for aortaklapsygdom
	DI358A	Aortaklapsklerose
	DI359	Aortaklapsygdom UNS
	DI36	Ikke-reumatiske sygdomme i trikuspidalklappen
	DI360	Ikke-reumatisk trikuspidalstenose
	DI361	Ikke-reumatisk trikuspidalinsufficiens
	DI362	Ikke-reumatisk trikuspidalklapstenose med insufficiens
	DI368	Anden form for ikke-reumatisk trikuspidalklapsygdom
	DI368A	Sekundær trikuspidalinsufficiens
	DI369	Ikke-reumatisk trikuspidalklapsygdom UNS
	DI37	Sygdomme i pulmonalklappen
	DI370	Pulmonalklapstenose
	DI371	Pulmonalklapinsufficiens
	DI372	Pulmonalklapstenose med insufficiens
	DI378	Anden form for pulmonalklapsygdom
	DI379	Pulmonalklapsygdom UNS
	DI38	Endokarditis uden angivelse klapaffektion
	DI389	Endokarditis UNS
	DI39	Endokarditis og lidelser i hjerteklapper ved sygdomme klassificeret andetsteds
	DI390	Affektion af mitralklappen ved sygdom klassificeret andetsteds
	DI391	Affektion af aortaklappen ved sygdom klassificeret andetsteds
	DI392	Affektion af trikuspidalklappen ved sygdom klassificeret andetsteds
	DI393	Affektion af pulmonalklappen ved sygdom klassificeret andetsteds
	DI394	Affektion af flere hjerteklapper ved sygdom klassificeret andetsteds
	DI398	Endokarditis UNS ved sygdom klassificeret andetsteds
Myokardiesygdomme
DI40-DI418	DI40	Akut myokarditis
	DI400	Infektiøs myokarditis
	DI401	Idiopatisk myokarditis
	DI408	Anden form for akut myokarditis
	DI408A	Toxisk myokarditis
	DI409	Akut myokarditis UNS
	DI41	Myokarditis ved sygdom klassificeret andetsteds
	DI410	Myokarditis ved bakteriel sygdom klassificeret andetsteds
	DI411	Myokarditis ved viral sygdom klassificeret andetsteds
	DI412	Myokarditis ved anden infektiøs eller parasitær sygdom klassificeret andetsteds
	DI418	Myokarditis ved anden sygdom klassificeret andetsteds
Kardiomyopatier
DI42-DI429	DI42	Kardiomyopati
DI43-DI432	DI420	Dilateret kardiomyopati
DI438-DI438	DI421	Obstruktiv hypertrofisk kardiomyopati
	DI421A	Hypertrofisk subaortastenose
	DI422	Hypertrofisk kardiomyopati, non-obstruktiv
	DI423	Endomyocarditis eosinophilica
	DI423A	Fibrosis endomyocardii tropica
	DI423B	Löfflers endokarditis
	DI424	Fibroelastosis endocardii
	DI424A	Medfødt kardiomyopati
	DI425	Anden form for restriktiv kardiomyopati
	DI426	Alkoholisk kardiomyopati
	DI427	Kardiomyopati forårsaget af lægemiddel eller andet agens
	DI428	Anden form for kardiomyopati
	DI428A	Arytmogen højre ventrikel dysplasi (ARVD)
	DI428B	Takotsubo kardiomyopati
	DI429	Kardiomyopati UNS
	DI43	Kardimyopati ved sygdom klassificeret andetsteds
	DI430	Kardiomyopati ved infektiøs eller parasitær sygdom klassificeret andetsteds
	DI431	Kardiomyopati ved metabolisk sygdom klassificeret andetsteds
	DI432	Kardiomyopati ved ernæringssygdom klassificeret andetsteds
	DI438	Kardiomyopati ved anden sygdom klassificeret andetsteds
AV blok
DI44-DI443A	DI44	Atrioventrikulært blok og venstresidigt grenblok
	DI440	1° Forlænget AV-overledning
	DI441	2° Intermitterende AV-overledning
	DI441B	2° intermitterende AV-overledning Type 1
	DI441C	2° intermitterende AV-overledning Type 2
	DI441D	2:1 AV overledning (blok)
	DI441E	Avanceret AV blok med 2 eller flere konsekutive manglende overledninger
	DI442	3° Ophævet AV-overledning (AV-blok)
	DI442A	Paroksystisk ophævet overledning (AV blok)
	DI443	Atrioventrikulært hjerteblok UNS
	DI443A	Anden form for atrioventrikulært hjerteblok
Intraventriculære blok
DI444-DI454	DI444	Venstresidigt anteriort fascikelblok
	DI445	Venstresidigt posteriort fascikelblok
	DI446	Andet eller ikke specificeret venstresidigt grenblok
	DI446A	Venstresidigt atrioventrikulært hemiblok UNS
	DI446B	Atrioventrikulært hemiblok UNS
	DI447	Venstresidigt grenblok UNS
	DI45	Andre ledningsforstyrrelser i hjertet
	DI450	Højresidigt fascikelblok
	DI451	Anden eller ikke specificeret form for højresidigt grenblok
	DI451A	Højresidigt atrioventrikulært grenblok
	DI452	Bifascikulært blok
	DI453	Trifascikulært blok
	DI454	Intraventrikulært blok UNS
Andre blok og bradykardier
DI455-DI455C	DI455	Andet hjerteblok
	DI455A	Sinusbradykardi
	DI455B	Sinuatrialt blok
	DI455C	Sinusarrest
Andre rytmer
DI455G-DI455L	DI455G	Atriventrikulær (nodal) eskapaderytme
	DI455H	Accelereret atrioventrikulær (nodal) eskapaderytme
	DI455K	Ventrikulær eskapaderytme
	DI455L	Accelereret idioventrikulær rytme
Andre ledningsforstyrrelser
DI456-DI459	DI456	Præexcitationssyndrom
	DI456A	Accessorisk ledningsbundt
	DI456AA	Retrogradt ledende accessorisk ledningsbundt
	DI456B	Lown-Ganong-Levines syndrom
	DI456C	Wolff-Parkinson-White konfiguration med delta-tak uden takykardi
	DI456D	Wolff-Parkinson-Whites syndrom med delta-tak
	DI456DA	Wolff-Parkinson-Whites syndrom med orthodrom takykardi
	DI456DB	Wolff-Parkinson-Whites syndrom med antidrom takykardi
	DI456E	Skjult Wolff-Parkinson-Whites syndrom
	DI458	Anden ledningsforstyrrelse i hjertet
	DI458M	Supraventrikulær takykardi via Mahaimfibre
	DI458N	Permanent reciprokerende junktional takykardi (PJRT)
	DI459	Ledningsforstyrrelse i hjertet UNS
	DI459A	Adams-Stokes' syndrom
Pludselig hjertedød
I461-461	DI461	Pludselig hjertedød
Ventrikulære takykardier
DI47-DI470HB	DI47	Anfaldsvis takykardi
	DI470	Ventrikulær takykardi (reentry)
	DI470A	Ventrikulær takykardi med iskæmisk hjertesygdom
	DI470B	Arytmogen højre ventrikel-takykardi
	DI470C	Ventrikulær takykardi med anden strukturel hjertesygdom
	DI470D	Idiopatisk (fascikulær) venstre-ventrikel takykardi
	DI470H	Idiopatisk højre ventrikel-takykardi
	DI470HA	Paroxysmatisk ventrikulær takykardi fra højre ventrikels udløbsdel
	DI470HB	Repetitiv højre ventrikel-takykardi
Supraventikulære takykardier
DI471-DI471	DI471	Supraventrikulær takykardi med smalle QRS-komplekser
DI47G-DI471X	DI471G	Sinusknude reentry takykardi
	DI471H	Uhensigtsmæssig sinustakykardi
	DI471J	Postural ortostatisk takykardisyndrom (POTS)
	DI471L	Atrial takykardi
	DI471LA	Atrial takykardi med intermitterende overledning
	DI471M	Multifokal atrial takykardi
	DI471N	Postoperativ reentry atrial takykardi
	DI471P	AV junktional takykardi
	DI471PA	Fokal junktional takykardi
	DI471PB	Non-paroksysmatisk junktional takykardi
	DI471R	AV nodal reentry takykardi (AVNRT) UNS
	DI471RA	Almindelig form af AV nodal reentry takykardi (slow-fast)
	DI471RB	Sjælden form af AV nodal reentry takykardi (fast-slow)
	DI471RC	AV nodal reentry takykardi (slow-slow)
	DI471X	Supraventrikulær takykardi med brede QRS-komplekser
Ventrikulære takykardier og associerede forstyrrelser
DI472-DI47NA	DI472	Ventrikulær takykardi
	DI472A	Ventrikulær takykardi UNS
	DI472B	Ventrikulær takykardi uden påviselig strukturel hjertesygdom
	DI472D	Torsade de pointes ventrikulær takykardi
	DI472E	Medfødt langt QT-syndrom
	DI472EA	Romano-Ward medfødt langt QT-syndrom
	DI472EB	Jervell-Lange-Nielsens medfødt langt QT-syndrom
	DI472F	Erhvervet langt QT-syndrom
	DI472FA	Langt QT-syndrom forårsaget af lægemiddel
	DI472H	Polymorf ventrikulær takykardi uden langt QT-interval
	DI472L	Brugadamønster i EKG
	DI472LA	Brugadamønster i EKG, type 1
	DI472LB	Brugadamønster i EKG, type 2
	DI472LC	Brugadamønster i EKG, type 3
	DI472M	Brugadas syndrom
	DI472N	Kort QT-interval i EKG
	DI472NA	Kort QT-syndrom
Anden takykardi
DI478-DI479	DI478	Anden takykardi
	DI478A	Takykardi med brede QRS-komplekser med ukendt mekanisme
	DI479	Paroksysmatisk takykardi UNS
AFLI og AFLA
DI48-DI489BD	DI48	Atrieflagren og atrieflimren
	DI489	Atrieflagren eller atrieflimren UNS
	DI489A	Atrieflagren
	DI489AA	Almindelig typisk atrieflagren
	DI489AB	Reverse typisk atrieflagren
	DI489AC	Lower loop-atrieflagren
	DI489AD	Venstre atrie makro-reentry atrieflagren
	DI489AE	Postoperativ (ar) makro-reentry atrieflagren
	DI489B	Atrieflimren
	DI489BA	Atrieflimren, første anfald
	DI489BB	Paroksysmatisk atrieflimren
	DI489BC	Persisterende atrieflimren
	DI489BD	Permanent atrieflimren
Andre hjerterytmeforstyrrelser
DI49-DI499A	DI49	Andre hjerterytmeforstyrrelser
	DI490	Ventrikelflagren eller ventrikelflimren
	DI490A	Ventrikelflagren
	DI490B	Ventrikelflimren
	DI490BA	Idiopatisk ventrikelflimren
	DI491	Supraventrikulære ekstrasystoler
	DI491A	Sinusknude-ekstrasystoler
	DI491B	Atriale ekstrasystoler
	DI491C	Overledte atriale ekstrasystoler
	DI491D	Ikke-overledte atriale ekstrasystoler
	DI491E	Multifokale atriale ekstrasystoler
	DI492	AV junktionale ekstrasystoler
	DI493	Ventrikulære ekstrasystoler
	DI493A	Ventrikulære ekstrasystoler fra højre ventrikels udløbsdel
	DI493B	Ventrikulære ekstrasystoler fra venstre ventrikel
	DI493C	Ventrikulære ekstrasystoler fra ukendt sted
	DI494	Anden form for ekstrasystoli
	DI494A	Ekstrasystoli UNS
	DI495	Syg sinusknude-syndrom
	DI495B	Takykardi-bradykardi syndrom
	DI498	Anden hjerterytmeforstyrrelse
	DI499	Hjerterytmeforstyrrelse UNS
	DI499A	Søvnrelateret hjertearytmi
Hjertesvigt
DI50-DI509B	DI50	Hjertesvigt
DR570-DR570	DI500	Kronisk hjerteinsufficiens
	DI500A	Højresidig hjerteinsufficiens
	DI501	Venstresidig hjerteinsufficiens
	DI501A	Asthma cardiale
	DI501B	Kardialt lungeødem
	DI501C	Kardial lungestase
	DI501D	Biventrikulær hjerteinsufficiens
	DI509	Hjertesvigt UNS
	DI509A	Incompensatio cordis biventricularis (historisk)
	DI509B	Biventrikulær hjerteinsufficiens (historisk)
	DR570	Kardiogent shock							x
Anden hjertesygdom
DI51-DI528	DI51	Dårligt definerede hjertesygdomme og komplikationer til hjertesygdomme
DI971-Di971A	DI510	Erhvervet defekt i hjerteskillevæg
DA395-DA395	DI510A	Erhvervet ventrikelseptumdefekt
DB570-DB572	DI510B	Erhvervet atrieseptumdefekt
DD487A-DD487A	DI511	Ruptur af chordae tendineae IKA
DT862-DT862B	DI511A	Mitralklapinsufficiens ved chordaruptur
	DI512	Papillærmuskelruptur i hjertet IKA
	DI513	Intrakardiel trombose IKA
	DI513A	Atrietrombose i hjertet IKA
	DI513B	Aurikeltrombose i hjertet IKA
	DI513C	Ventrikeltrombose i hjertet IKA
	DI514	Myokarditis UNS
	DI514A	Myokardiefibrose
	DI514B	Kronisk interstitiel myokarditis
	DI515	Myokardiedegeneration
	DI515A	Degeneratio myocardii lipoidica
	DI515B	Degeneratio myocardii senilis
	DI516	Kardiovaskulær sygdom UNS
	DI517	Kardiomegali
	DI517A	Dilatatio cordis
	DI517B	Dilatatio ventriculorum cordis
	DI517C	Hjertehypertrofi
	DI518	Anden dårligt defineret hjertesygdom
	DI518A	Akut karditis
	DI518B	Kronisk karditis
	DI519	Hjertesygdom UNS
	DI52	Andre hjertesygdomme ved sygdomme klassificeret andetsteds
	DI520	Anden hjertesygdom ved bakteriel sygdom klassificeret andetsteds
	DI521	Anden hjertesygdom ved anden infektiøs eller parasitær sygdom klassificeret andetsteds
	DI528	Anden form for hjertesygdom ved anden sygdom klassificeret andetsteds
	DI971	Anden funktionsforstyrrelse efter hjertekirurgi
	DI971A	Hjertesvigt efter hjertekirurgi
	DA395	Hjertesygdom forårsaget af meningokokker
	DB570	Akut Chagas' sygdom med hjertekomplikationer
	DB571	Akut Chagas' sygdom uden hjertekomplikationer
	DB572	Kronisk Chagas' sygdom med hjertekomplikationer
	DD487A	Ikke specificeret tumor i hjertet
	DT862	Svigt eller afstødning af transplanteret hjerte
	DT862A	Svigt af hjertetransplantat
	DT862B	Afstødning af hjertetransplantat
Medfødte misdannelser i de store kar
DQ20-DQ259	DQ20	Medfødte misdannelser af hjertekamre
	DQ200	Truncus arteriosus communis
	DQ201	Transpositio vasorum incompleta i højre ventrikel
	DQ202	Transpositio vasorum incompleta i venstre ventrikel
	DQ203	Transpositio vasorum completa
	DQ203A	Dextrotranspositio aortae
	DQ204	Ventriculus cordis communis
	DQ205	Inversio ventriculorum cordis
	DQ205A	Levotranspositio
	DQ205B	Transpositio vasorum correcta
	DQ206	Isomerismus auricularum atriorum med aspleni eller polyspleni
	DQ208	Anden medfødt misdannelse af hjertekamre
	DQ208A	Cor biloculare
	DQ208B	Cor triloculare
	DQ208C	Cor triloculare biventriculare
	DQ208S	Cor uniloculare
	DQ209	Medfødt misdannelse af hjertekamre UNS
	DQ21	Medfødte misdannelser af hjerteskillevæg
	DQ210	Ventrikelseptumdefekt
	DQ211	Atrieseptumdefekt
	DQ211A	Defectus sinus coronarii cordis
	DQ211B	Defectus sinus venosi cordis
	DQ211C	Åbentstående foramen ovale
	DQ212	Atrioventrikulær septemdefekt
	DQ213	Steno-Fallots tetralogi
	DQ213A	Steno-Fallots tetralogi med pulmonalklapatresi
	DQ214	Aortopulomnal septemdefekt
	DQ218	Anden medfødt misdannelse af hjerteskillevæg
	DQ218A	Eisenmengers defekt
	DQ218B	Ostium atrioventriculare commune
	DQ218C	Pentalogia Fallot
	DQ219	Medfødt misdannelse af hjerteskillevæg UNS
	DQ22	Medfødte misdannelser af pulmonal- og trikuspidalklapper
	DQ220	Pulmonalklapsatresi
	DQ220A	Absent pulmonary valve-syndrom
	DQ221	Medfødt pulmonalklapstenose
	DQ222	Medfødt pulmonalklapinsufficiens
	DQ223	Anden medfødt misdannelse af pulmonalklap
	DQ224	Medfødt trikuspidalklapstenose
	DQ225	Ebsteins anomali
	DQ226	Hypoplastisk højre hjerte-syndrom
	DQ228	Anden medfødt misdannelse af trikuspidalklap
	DQ229	Medfødt misdannelse af trikuspidalklap UNS
	DQ23	Medfødte misdannelser af aorta- og mitralklapperne
	DQ230	Medfødt aortaklapstenose
	DQ231	Medfødt aortaklapinsufficiens
	DQ231A	Valvula aortae bicuspidalis
	DQ232	Medfødt mitralklapstenose
	DQ233	Medfødt mitralklapinsufficiens
	DQ234	Hypoplastisk venstre hjerte-syndrom
	DQ238	Anden medfødt misdannelse af aorta- eller mitralklap
	DQ239	Medfødt misdannelse af aorta- eller mitralklap UNS
	DQ24	Andre medfødte misdannelser i hjerte
	DQ240	Dekstrokardi
	DQ241	Levokardi
	DQ242	Cor triatriatum
	DQ243	Infundibulær pulmonalstenose
	DQ244	Medfødt subaortastenose
	DQ245	Medfødt misdannelse af koronararterie
	DQ245A	Medfødt anuerisme på koronararterie
	DQ245B	Aplasi af koronararterie
	DQ245C	Atresi af koronararterie
	DQ246	Medfødt hjerteblok
	DQ248	Anden medfødt hjertemisdannelse
	DQ248A	Akardi
	DQ248C	Hjerteatresi
	DQ248D	Atresi af hjerteklapper UNS
	DQ248E	Medfødt kardiomegali
	DQ248F	Medfødt divertikel på venstre hjertekammer
	DQ248G	Hjerteektopi
	DQ248H	Misdannelse i myokardiet
	DQ248I	Misdannelse i perikardiet
	DQ248J	Malpositio congenita cordis
	DQ248K	Medfødt stenose af hjerteklapper UNS
	DQ248L	Uhls sygdom
	DQ249	Medfødt hjertemisdannelse UNS
	DQ25	Medfødte misdannelser i de store arterier
	DQ250	Persisterende ductus arteriosus
	DQ251	Coarctatio aortae
	DQ251A	Medfødt stenose i isthmus aortae
	DQ252	Aortaatresi
	DQ253	Medfødt aortastenose
	DQ254	Anden medfødt misdannelse i aorta
	DQ254A	Aortaagenesi
	DQ254B	Medfødt aortaaneurisme
	DQ254C	Aneurysma congenitum sinus coronarii
	DQ254D	Aortaaplasi
	DQ254E	Arcus aortae dexter persistens
	DQ254F	Convolutio arcus aortae persistens
	DQ254G	Medfødt aortadilatation
	DQ254H	Aortahypoplasi
	DQ254I	Vaskulær ring af aorta
	DQ255	Pulmonalarterieatresi
	DQ256	Medfødt pulmonalarteriestenose
	DQ257	Anden medfødt misdannelse af pulmonalarterie
	DQ257A	Agenesi af pulmonalarterie
	DQ257B	Medfødt aneurisme på pulmonalarterie
	DQ257C	Medfødt arteriovenøst pulmonalt aneurisme
	DQ257D	Aplasi af pulmonalarterie
	DQ257E	Arteria pulmonalis aberrans
	DQ257F	Medfødt hypoplasia af pulmonalarterie
	DQ257G	Medfødt misdannelse i pulmonalarterie UNS
	DQ258	Anden medfødt misdannelse i de store arterier
	DQ259	Medfødt misdannelse i de store arterier UNS
Komplikationer efter implantation af devices i hjerte
DT82-DT823E	DT82	Komplikationer til proteser, implantater og transplantater i hjerte og kar
DT826-DT827P	DT820	Mekanisk komplikation til hjerteklapprotese
DT828P-DT828PN	DT820A	Insufficiens af hjerteklapprotese
	DT820B	Luksation af hjerteklapprotese
	DT820C	Stenose i hjerteklapprotese
	DT821	Mekanisk komplikation til pacemaker
	DT822	Mekanisk komplikation til koronar bypass
	DT822A	Stenose i koronar bypass
	DT823	Mekanisk komplikation til anden karprotese eller -transplantat
	DT823A	Mekanisk komplikation til aortaprotese eller -transplantat
	DT823B	Mekanisk komplikation til carotisprotese eller -transplantat
	DT823C	Mekanisk komplikation til arteria femoralis-protese eller -transplantat
	DT823D	Akut koronar stent-trombose
	DT823E	Koronar stent-restenose
	DT826	Infektion eller inflammation omkring hjerteklapprotese
	DT826A	Infektion omkring hjerteklapprotese
	DT827	Infektion eller inflammation omkring andet implantat eller transplantat i hjerte eller kar
	DT827A	Infektion omkring hjerte-karprotese UNS
	DT827B	Infektion omkring hjerte-kartransplantat UNS
	DT827I	Infektion ved implanteret kardioverter-defibrillator
	DT827P	Infektion ved implanteret pacemaker
	DT828P	Funktionsproblemer ved pacemakerbehandling
	DT828PA	Manglende output (ingen pacespike)
	DT828PB	Manglende capture (exit blok) ved pacemaker
	DT828PC	Manglende capture i atriet ved pacemaker
	DT828PD	Manglende capture i ventriklen ved pacemaker
	DT828PE	Mangelfuld sensing ved pacemaker
	DT828PF	Oversensing ved pacemaker
	DT828PG	Oversensing i atriet ved pacemaker
	DT828PH	Oversensing i ventriklen ved pacemaker
	DT828PJ	Undersensing ved pacemaker
	DT828PK	Undersensing i atriet ved pacemaker
	DT828PL	Undersensing i ventriklen ved pacemaker
	DT828PM	Pacemakermedieret takykardi
	DT828PN	Uhensigtsmæssigt DC-stød ved pacemaker
Tilstand med hjerte- eller karimplantater eller -transplantater
DZ95-DZ959	DZ95	Tilstand med hjerte- eller karimplantater og -transplantater
	DZ950	Tilstand med pacemaker, kardioverter-defibrillator (ICD) eller andet implanteret elektronisk kardielt hjælpemiddel
	DZ950B	Tilstand med biventrikulær pacemaker
	DZ950C	Tilstand med kardioverter-defibrillator (ICD)
	DZ950D	Tilstand med biventrikulær kardioverter-defibrillator (ICD)
	DZ950L	Tilstand med loop recorder
	DZ950P	Tilstand med pacemaker UNS
	DZ951	Tilstand med aortokoronar-bypass transplantat
	DZ952	Tilstand med kunstig hjerteklap
	DZ953	Tilstand med heterogen hjerteklap
	DZ954	Tilstand med anden hjerteklaperstatning
	DZ955	Tilstand med angioplastisk koronarimplantat eller -transplantat
	DZ956	Tilstand med ICD (historisk)
	DZ956A	Tilstand med BIV-ICD (historisk)
	DZ957	Tilstand med Loop-recorder (historisk)
	DZ958	Tilstand med andet implantat eller transplantat i hjerte eller kar
	DZ959	Tilstand med implantat eller transplantat i hjerte eller kar UNS

## Sheet: Lung
Lungesygdomme	Kode	Tekst
Lungetuberkulose
DA15-DA163	DA15	Tuberkulose i åndedrætsorganer verificeret bakteriologisk og histologisk
DA165-DA615	DA150	Lungetuberkulose verificeret ved mikroskopi af ekspektorat med eller uden dyrkning
	DA151	Lungetuberkulose verificeret alene ved dyrkning
	DA152	Lungetuberkulose verificeret histologisk
	DA153	Lungetuberkulose verificeret ved ikke angivet metode
	DA154	Tuberkulose i intratorakale lymfeknuder verificeret bakteriologisk eller histologisk
	DA155	Tuberkulose i struben, luftrøret eller bronkier verificeret bakteriologisk eller histologisk
	DA156	Tuberkuløs lungehindebetændelse verificeret bakteriologisk eller histologisk
	DA157	Primær tuberkulose i åndedrætsorganerne verificeret bakteriologisk eller histologisk
	DA158	Anden tuberkulose i åndedrætsorganerne verificeret bakteriologisk og histologisk
	DA158A	Tuberkulose i mediastinum verificeret bakteriologisk og histologisk
	DA158B	Tuberkulose i næsen verificeret bakteriologisk og histologisk
	DA158C	Tuberkulose i næsesvælget verificeret bakteriologisk og histologisk
	DA159	Tuberkulose i åndedrætsorganerne UNS, verificeret bakteriologisk eller histologisk
	DA16	Tuberkulose i åndedrætsorganer ikke bakteriologisk eller histologisk verificeret
	DA160	Lungetuberkulose, bakteriologisk og histologisk negativt fund
	DA161	Lungetuberkulose, bakteriologisk og histologisk undersøgelse ikke er foretaget
	DA162	Lungetuberkulose uden angivelse af bakteriologisk eller histologisk verifikation
	DA162A	Tuberkuløs lungefibrose UNS
	DA162B	Tuberkuløs pneumoni UNS
	DA162C	Tuberkuløs pneumothorax UNS
	DA163	Tuberkulose i intratorakale lymfekirtler uden angivelse af bakteriologisk eller histologisk verifikation
	DA165	Tuberkuløs lungehindebetændelse uden angivelse af bakteriologisk eller histologisk verifikation
Pulmonale tumores	DC34	Kræft i bronkier og lunge
DC34-DC349X	DC340	Kræft i hovedbronkien
DC384-DC384X	DC340A	Kræft i lungehilus
DD143-DD143B	DC340B	Kræft i carina tracheae
DD381-DD382	DC341	Kræft i lungens øverste lap
DD022-DD022B	DC342	Kræft i lungens mellemste lap
	DC343	Kræft i lungens nederste lap
	DC348	Kræft i bronkier og lunge overgribende flere lokalisationer
	DC349	Kræft i lunge UNS
	DC349X	Lokalrecidiv fra kræft i lunge
	DC384	Kræft i lungehinde
	DC384X	Lokalrecidiv fra kræft i lungehinde
	DD143	Godartet tumor i bronkie eller lunge
	DD143A	Godartet tumor i bronkie
	DD143B	Godartet tumor i lunge
	DD381	Ikke specificeret tumor i luftrør, bronkie eller lunge
	DD381A	Ikke specificeret tumor i bronkie
	DD381B	Ikke specificeret tumor i lunge
	DD381C	Ikke specificeret tumor i luftrøret
	DD382	Ikke specificeret tumor i lungehinde
	DD022	Carcinoma in situ i bronkie eller lunge
	DD022A	Carcinoma in situ i bronkie
	DD022B	Carcinoma in situ i lunge
Sarkoidose
DD86-DD869	DD86	Sarkoidose
	DD860	Sarkoidose i lunger
	DD861	Sarkoidose i lymfeknuder
	DD862	Sarkoidose i både lunger og lymfeknuder
	DD863	Sarkoidose i hud
	DD863A	Lupus pernio
	DD868	Sarkoidose med anden lokalisation eller flere lokalisationer
	DD868A	Febris uveoparotidea (Heerfordt)
	DD868G	Akut sarkoidose UNS
	DD869	Sarkoidose UNS
Pulmonal hjertesygdom
DI278-DI279A	DI278	Anden pulmonal hjertesygdom
	DI278A	Eisenmengers syndrom
	DI279	Pulmonal hjertesygdom UNS
	DI521C	Cor pulmonale ved sygdom klassificeret andetsteds
	DI279A	Cor pulmonale UNS
Lungeinfektioner
DA310-DA310C	DA310	Mykobakteriel lungeaffektion
DJ100-DJ100	DA310A	Lungeinfektion med Mycobacterium avium
DJ110-DJ110	DA310B	Lungeinfektion med Mycobacterium intracellularis
DJ12-DJ229	DA310C	Lungeinfektion med Mycobacterium kansasii
DA202-DA202	DJ100	Influenza med lungebetændelse forårsaget af anden type influenzavirus
DA212-DA212	DJ110	Influenza med lungebetændelse uden påvist influenzavirus
DA221-DA221	DJ12	Virus-lungebetændelse IKA
DA37-DA379	DJ120	Pneumonia forårsaget af adenovirus
DA420-DA420	DJ121	Pneumoni forårsaget af respiratorisk syncytial virus
DA430-DA430	DJ122	Pneumoni forårsaget af parainfluenzavirus
DA065-DA065	DJ123	Pneumoni forårsaget af humant metapneumovirus
DB250-DB250	DJ128	Anden viruspneumoni
DB371-DB371	DJ128A	Svær akut respiratorisk syndrom
DB380-DB382	DJ129	Viruspneumoni UNS
DB390-DB392	DJ13	Pneumokok-lungebetændelse
DB400-DB402	DJ139	Pneumoni forårsaget af Streptococcus pneumoniae
DB410-DB410	DJ139A	Lobær pneumokokpneumoni
DB420-DB420	DJ139B	Bronkopneumoni forårsaget af Streptococcus pneumoniae
DB440-DB441B	DJ14	Hæmofilus-lungebetændelse
DB450-DB450	DJ149	Pneumoni forårsaget af Haemophilus influenzae
DB460-DB460	DJ149A	Bronkopneumoni forårsaget af Haemophilus influenza
DB583-DB583	DJ149B	Lobær pneumoni forårsaget af Haemophilus influenza
DB671-DB671	DJ15	Anden bakteriel lungebetændelse IKA
DE840-DE840	DJ150	Pneumoni forårsaget af Klebsiella pneumoniae
	DJ151	Pneumoni forårsaget af Pseudomonas
	DJ152	Pneumoni forårsaget af stafylokokker
	DJ153	Pneumoni forårsaget af streptokokker, gruppe B
	DJ154	Pneumoni forårsaget af anden streptokok
	DJ155	Pneumoni forårsaget af Escherichia coli
	DJ156	Pneumoni forårsaget af anden aerob gram-negativ bakterie
	DJ156A	Pneumoni forårsaget af Serratia marcescens
	DJ157	Pneumoni forårsaget af Mycoplasma pneumoniae
	DJ158	Anden bakteriel pneumoni
	DJ159	Bakteriel pneumoni UNS
	DJ16	Lungebetændelse forårsaget af andre infektiøse agentia IKA
	DJ160	Klamydiapneumoni
	DJ168	Pneumoni forårsaget af andet infektiøst agens
	DJ17	Lungebetændelse ved sygdomme klassificeret andetsteds
	DJ170	Pneumoni ved bakteriel infektion klassificeret andetsteds
	DJ171	Pneumoni ved virusinfektion klassificeret andetsteds
	DJ172	Pneumoni ved mykose klassificeret andetsteds
	DJ173	Pneumoni ved parasitær sygdom klassificeret andetsteds
	DJ178	Pneumoni ved anden sygdom klassificeret andetsteds
	DJ18	Lungebetændelse forårsaget af ikke nærmere specificeret mikroorganisme
	DJ180	Bronkopneumoni UNS
	DJ181	Lobær pneumoni UNS
	DJ182	Hypostatisk pneumoni UNS
	DJ188	Anden pneumoni forårsaget af ikke specificeret mikroorganisme UNS
	DJ189	Pneumoni UNS
	DJ20	Akut bronkitis
	DJ200	Akut bronkitis forårsaget af Mycoplasma pneumoniae
	DJ200A	Akut bronkitis forårsaget af Mycoplasma pneumoniae med bronkospasme
	DJ201	Akut bronkitis forårsaget af Haemophilus influenzae
	DJ201A	Akut bronkitis forårsaget af Haemophilus influenzae med bronkospasme
	DJ202	Akut bronkitis forårsaget af streptokokker
	DJ202A	Akut bronkitis forårsaget af streptokokker med bronkospasme
	DJ203	Akut bronkitis forårsaget af coxsackie-virus
	DJ203A	Akut bronkitis forårsaget af coxsackie-virus med bronkospasme
	DJ204	Akut bronkitis forårsaget af parainfluenzaevirus
	DJ204A	Akut bronkitis forårsaget af parainfluenzaevirus med bronkospasme
	DJ205	Akut bronkitis forårsaget af respiratorisk syncytial virus
	DJ205A	Akut bronkitis forårsaget af respiratorisk syncytial virus med bronkospasme
	DJ206	Akut bronkitis forårsaget af rhinovirus
	DJ206A	Akut bronkitis forårsaget af rhinovirus med bronkospasme
	DJ207	Akut bronkitis forårsaget af echovirus
	DJ207A	Akut bronkitis forårsaget af echovirus med bronkospasme
	DJ208	Akut bronkitis forårsaget af anden mikroorganisme
	DJ208A	Akut bronkitis forårsaget af anden mikroorganisme med bronkospasme
	DJ209	Akut bronkitis UNS
	DJ209A	Akut bronkitis UNS med bronkospasme
	DJ21	Akut bronkiolitis
	DJ210	Akut bronkiolitis forårsaget af respiratorisk syncytial virus
	DJ211	Akut bronchiolitis forårsaget af humant metapneumovirus
	DJ218	Akut bronkiolitis forårsaget af anden mikroorganisme
	DJ219	Akut bronkiolitis UNS
	DJ22	Ikke nærmere specificerede akutte infektioner i nedre luftveje
	DJ229	Akut nedre luftsvejsinfektion UNS
	DA202	Lungepest
	DA212	Pulmonal tularæmi
	DA221	Pulmonal miltbrand
	DA37	Kighoste
	DA370	Kighoste forårsaget af Bordetella pertussis
	DA371	Kighoste forårsaget af Bordetella parapertussis
	DA378	Kighoste forårsaget af anden Bordetella-type
	DA379	Kighoste UNS
	DA420	Pulmonal aktinomykose
	DA430	Pulmonal nocardiose
	DA065	Lungeabsces forårsaget af amøbeinfektion
	DB250	Cytomegalovirus-pneumoni
	DB371	Candidiasis-infektion i lunge
	DB380	Akut pulmonal kokcidioidomykose
	DB381	Kronisk pulmonal kokcidioidomykose
	DB382	Pulmonal kokcidioidomykose UNS
	DB390	Akut pulmonal Histoplasmosis capsulati
	DB391	Kronisk pulmonal Histoplasmosis capsulati
	DB392	Pulmonal Histoplasmosis capsulati UNS
	DB400	Akut pulmonal blastomykose
	DB401	Kronisk pulmonal blastomykose
	DB402	Pulmonal blastomykose UNS
	DB410	Pulmonal parakokcidioidomykose
	DB420	Pulmonal sporotrikose
	DB440	Invasiv pulmonal aspergillose
	DB441	Anden pulmonal aspergillose
	DB441A	Pulmonalt aspergillom
	DB441B	Trakeobronkial aspergillose
	DB450	Pulmonal kryptokokkose
	DB460	Pulmonal mukormykose
	DB583	Pulmonal toksoplasmose
	DB671	Infektion med Echinococcus granulosus i lunge
	DE840	Cystisk fibrose med lungemanifestationer
Obstruktive lungelidelser
DJ40-DJ479	DJ40	Bronkitis ikke specificeret som akut eller kronisk
	DJ409	Bronkitis UNS
	DJ41	Kronisk bronkitis uden obstruktion
	DJ410	Simpel kronisk bronkitis
	DJ411	Mukopurulent kronisk bronkitis
	DJ418	Blandet simpel og mukopurulent kronisk bronkitis
	DJ42	Kronisk bronkitis ikke nærmere specificeret
	DJ429	Kronisk bronkitis UNS
	DJ429A	Kronisk trakeobronkitis
	DJ429B	Kronisk trakeitis
	DJ43	Lungeemfysem
	DJ430	Enkeltsidigt lungeemfysem
	DJ431	Panlubulært lungeemfysem
	DJ431A	Panacinært emfysem
	DJ432	Centrilobulært emfysem
	DJ438	Anden form for lungeemfysem
	DJ439	Lungeemfysem UNS
	DJ439A	Bulløst lungeemfysem
	DJ44	Kronisk obstruktiv lungesygdom
	DJ440	Kronisk obstruktiv lungesygdom med akut nedre luftvejs infektion
	DJ441	Kronisk obstruktiv lungesygdom med akut eksacerbation UNS
	DJ448	Anden form for kronisk obstruktiv lungesygdom
	DJ448A	Kronisk obstruktiv bronkitis
	DJ448B	Kronisk astmatisk bronkitis
	DJ448C	Kronisk bronkitis med emfysem
	DJ449	Kronisk obstruktiv lungesygdom UNS
	DJ45	Astma
	DJ450	Allergisk astma
	DJ450A	Erhvervsbetinget allergisk astma
	DJ451	Ikke-allergisk astma
	DJ451A	Erhvervsbetinget ikke-allergisk astma
	DJ458	Astma af blandet type
	DJ459	Astma UNS
	DJ46	Status asthmaticus
	DJ469	Status asthmaticus UNS
	DJ47	Udvidelse af bronkier
	DJ479	Bronkiektasi
Lungesygdomme forsaget af ydre agentia
DJ60-DJ709	DJ60	Støvlunge forårsaget af kulstøv
	DJ609	Pneumokoniose forårsaget af kulstøv
	DJ609A	Anthracosilicosis
	DJ61	Støvlunge forårsaget af asbest og andre mineralfibre
	DJ619	Pneumokoniose forårsaget af asbest og andre mineralfibre
	DJ62	Støvlunge forårsaget af silikater
	DJ620	Pneumokoniose forårsaget af talkum
	DJ628	Anden form for silikose
	DJ628A	Silikose med lungefibrose
	DJ628B	Silikose UNS
	DJ63	Støvlunge forårsaget af andet uorganisk støv
	DJ630	Lungealuminose
	DJ631	Lungefibrose forårsaget af bauxit
	DJ632	Berylliose
	DJ633	Lungefibrose forårsaget af grafit
	DJ634	Lungesiderose
	DJ635	Lungefibrose forårsaget af tinoksid
	DJ638	Pneumokoniose forårsaget af andet uorganisk støv
	DJ638A	Lungefibrose forårsaget af stenstøv
	DJ638B	Lungefibrose forårsaget af metalstøv
	DJ64	Støvlunge UNS
	DJ649	Pneumokoniose UNS
	DJ65	Støvlunge med tuberkulose
	DJ659	Pneumokoniose med tuberkulose UNS
	DJ66	Luftvejssygdomme forårsaget af organisk støv
	DJ660	Byssinose
	DJ661	Hørarbejdersygdom
	DJ662	Cannabinose
	DJ668	Luftvejssygdom forårsaget af andet organisk støv
	DJ67	Pneumonitis forårsaget af hypersensitivitet overfor organisk støv
	DJ670	Tærskerlunger
	DJ671	Bagassose
	DJ672	Fugleholderlunger
	DJ673	Suberose
	DJ674	Maltarbejderlunger
	DJ675	Svampedyrkerlunger
	DJ676	Cryptostromose
	DJ677	Luftfugterlunger
	DJ678	Allergisk alveolitis forårsaget af andet organisk støv
	DJ678A	Pelsværkarbejderlunger
	DJ678B	Sequoiose
	DJ678C	Ostevaskerlunger
	DJ678D	Kaffeastma
	DJ678E	Fiskemelsarbejderlunger
	DJ679	Allergisk alveolitis forårsaget af organisk støv UNS
	DJ679A	Hypersensitivitetspneumonitis UNS
	DJ68	Luftvejssygdomme forårsaget af indåndede kemikalier, gasser, røg og dampe
	DJ680	Bronkitis eller pneumonitis forårsaget af indåndede kemikalier, gasser, røg eller dampe
	DJ680B	Bronkitis forårsaget af indåndede kemikalier, gasser, røg eller dampe
	DJ680C	Pneumonitis forårsaget af indåndede kemikalier, gasser, røg eller dampe
	DJ681	Lungeødem forårsaget af indåndede kemikalier, gasser, røg eller dampe
	DJ682	Inflammation i øvre luftveje forårsaget af indåndede kemikalier, gasser, røg eller dampe
	DJ683	Anden akut eller subakut tilstand i luftveje forårsaget af indåndede kemikalier, gasser, røg eller dampe
	DJ684	Kronisk sygdom i luftveje forårsaget af indåndede kemikalier, gasser, røg eller dampe
	DJ684A	Lungefibrose forårsaget af indåndede kemikalier, gasser, røg eller dampe
	DJ684B	Lungeemfysem forårsaget af indåndede kemikalier, gasser, røg eller dampe
	DJ684C	Oblitererende bronkiolitis forårsaget af indåndede kemikalier, gasser, røg eller dampe
	DJ688	Anden sygdom i luftveje forårsaget af indåndede kemikalier, gasser, røg eller dampe
	DJ689	Sygdom i luftveje UNS forårsaget af indåndede kemikalier, gasser, røg eller dampe
	DJ69	Lungeinflammation forårsaget af aspiration af faste og flydende stoffer
	DJ690	Aspirationspneumoni forårsaget af fødeemner eller maveindhold
	DJ691	Aspirationspneumoni forårsaget af olie eller fedtstoffer
	DJ698	Aspirationspneumoni forårsaget af andet fast eller flydende stof
	DJ698A	Aspirationspneumoni forårsaget af blod
	DJ70	Andre tilstande i luftvejene forårsaget af andre ydre påvirkninger
	DJ700	Strålepneumonitis
	DJ701	Lungefibrose efter bestråling
	DJ702	Akut interstitiel lungesygdom forårsaget af lægemiddel
	DJ703	Kronisk interstitiel lungesygdom forårsaget af lægemiddel
	DJ704	Interstitiel lungesygdom forårsaget af lægemiddel UNS
	DJ708	Anden tilstand i luftvejene efter anden ydre påvirkning
	DJ709	Tilstand i luftvejene efter ydre påvirkning UNS
Lungesygdomme overvejende lokaliseret til bindevæv
DJ80-DJ809	DJ80	Respirationssvigt som følge af alveolebeskadigelse
DJ82-DJ849	DJ801	Diffus alveolær skade (DAD)
DP278B-DP278B	DJ809	Alveolebeskadigelse med respirationssvigt
	DJ82	Lungeeosinofili
	DJ821	Eosinofil pneumoni
	DJ829	Eosinofile lungeinfiltrater
	DJ84	Andre interstitielle lungesygdomme
	DJ840	Alveolær eller parietoalveolær sygdom
	DJ840A	Proteinosis alveolaris pulmonum
	DJ840B	Microlithiasis alveolaris pulmonum
	DJ841	Anden interstitiel lungesygdom med fibrose
	DJ841A	Idiopatisk lungefibrose med usual interstitial pneumonia
	DJ841B	Idiopatisk lungefibrose med non-specific interstititial pneumonia
	DJ841C	Idiopatisk lungefibrose UNS
	DJ841D	Akut interstitiel pneumoni
	DJ841F	Bronchiolitis obliterans organiserende pneumoni
	DJ841G	Deskvamativ interstitiel pneumoni
	DJ841X	Lungefibrose UNS
	DJ848	Anden interstitiel lungesygdom
	DJ848A	Allergisk bronkopulmonal aspergillose
	DJ849	Interstitiel lungesygdom UNS
	DP278B	Medfødt lungefibrose
Lungeabscess eller empyem
DJ85-DJ869	DJ85	Byld i lunge og i mediastinum
	DJ850	Gangræn og nekrose i lunge
	DJ851	Lungeabsces med pneumoni
	DJ852	Lungeabsces UNS
	DJ853	Absces i mediastinum
	DJ86	Pyothorax
	DJ860	Pleuraempyem med fistel
	DJ869	Pleuraempyem UNS
Lungehindsygdom, pneumothorax, hæmothorax mm
DJ92-DJ949	DJ92	Fortykkelse og forkalkning af lungehinde
DR091-DR091	DJ920	Pleurale plaques og belægninger efter kendt asbesteksponering
	DJ929	Pleurale plaques og belægninger uden kendt asbesteksponering
	DJ93	Pneumothorax
	DJ930	Spontan trykpneumothorax
	DJ931	Anden spontan pneumothorax
	DJ938	Anden form for pneumothorax
	DJ939	Pneumothorax UNS
	DJ94	Andre sygdomme i lungehinderne
	DJ940	Kylothorax
	DJ941	Fibrothorax
	DJ942	Hæmothorax
	DJ942A	Hæmopneumothorax
	DJ949	Sygdom i lungehinder UNS
	DJ948	Anden sygdom i lungehinder
	DJ948A	Hydrothorax
	DJ949	Sygdom i lungehinder UNS
	DR091	Lungehindebetændelse IKA
Sygdom i luftrør eller bronkier, atelektase, andre tilstande i åndedrætsorganer
DJ98-DJ998	DJ980	Sygdom i luftrør eller bronkier IKA
DM051-DM051F	DJ980A	Bronkolitiasis
	DJ980B	Forkalkning i bronkier
	DJ980C	Forkalkning i luftrør
	DJ980D	Trakealstenose
	DJ980E	Sår i luftrør
	DJ980F	Sår i bronkie
	DJ980G	Bronkialstenose
	DJ980H	Dyskinesia tracheobronchialis
	DJ980I	Collapsus tracheobronchialis
	DJ981	Atelektase i lunge
	DJ982	Interstitielt lungeemfysem
	DJ982A	Mediastinalt emfysem
	DJ983	Kompensatorisk emfysem
	DJ984	Anden lungesygdom
	DJ984A	Pulmolitiasis
	DJ984B	Forkalkning i lunge
	DJ984C	Lungecyste
	DJ985	Sygdom i mediastinum IKA
	DJ985A	Retractio mediastini
	DJ985B	Mediastinal fibrose
	DJ985C	Mediastinalt hernie
	DJ985D	Mediastinitis UNS
	DJ986	Sygdom i diafragma
	DJ986A	Parese af nervus phrenicus
	DJ986B	Paralyse af diafragma
	DJ986C	Relaxatio diaphragmatica
	DJ986D	Diaphragmatitis
	DJ988	Anden tilstand i åndedrætsorganer
	DJ988A	Isoleret ciliedyskinesi
	DJ989	Tilstand i åndedrætsorgan UNS
	DJ99	Lungeforandringer ved sygdom klassificeret andetsteds
	DJ990	Lungeforandringer ved reumatoid sygdom
	DJ991	Lungeforandringer ved anden bindevævssygdom
	DJ998	Lungeforandringer ved anden sygdom klassificeret andetsteds
	DM051	Reumatoid artritis med lungemanifestationer
	DM051A	Reumatoid artritis med Caplans syndrom
	DM051B	Reumatoid artritis med pleural effusion
	DM051C	Reumatoid artritis med interstitiel diffus lungefibrose
	DM051D	Reumatoid artritis med pleuritis
	DM051E	Reumatoid artritis med noduli rheumatici pulmonis
	DM051F	Reumatoid artritis med granulomer i lungerne
Medfødte lungesygdomme
DQ323-DQ349	DQ323	Medfødt bronkiestenose
	DQ324	Anden medfødt bronkiemisdannelse
	DQ324A	Bronkieagenesi
	DQ324B	Bronkieaplasi
	DQ324C	Bronkieatresi
	DQ324D	Medfødt bronkiedivertikel
	DQ324E	Medfødt bronkiemisdannelse UNS
	DQ33	Medfødte lungemisdannelser
	DQ330	Cystelunge
	DQ330A	Medfødt bronkogen cyste
	DQ331	Accessorisk lungelap
	DQ332	Sequestrum pulmonum
	DQ333	Agenesi af lunge
	DQ333A	Agenesi af lungelap
	DQ333B	Aplasi af lunge
	DQ334	Medfødt bronkiektasi
	DQ335	Ektopisk væv i lunge
	DQ335A	Hamartoma pulmonis
	DQ336	Hypoplasi eller dysplasi af lunge
	DQ336A	Lungedysplasi
	DQ336B	Medfødt lungehypoplasi
	DQ338	Anden medfødt lungemisdannelse
	DQ339	Medfødt lungemisdannelse UNS
	DQ34	Andre medfødte misdannelser i åndedrætsorganer
	DQ340	Medfødt misdannelse af lungehinde
	DQ341	Medfødt mediastinal cyste
	DQ348	Anden medfødt misdannelse i åndedrætsorganer
	DQ348A	Nasofaryngeal atresi
	DQ349	Medfødt misdannelse i åndedrætsorganer UNS

## Sheet: Other
Anden sygdom	Kode	Tekst
Infektiøse tarmsygdomme
	DA00	Kolera
	DA000	Kolera forårsaget af Vibrio cholerae
	DA001	Kolera forårsaget af Vibrio cholerae eltor
	DA009	Kolera UNS
	DA01	Tyfus og paratyfus
	DA010	Tyfus
	DA011	Paratyfus A
	DA012	Paratyfus B
	DA013	Paratyfus C
	DA014	Paratyfus UNS
	DA02	Andre salmonellainfektioner
	DA020	Salmonellaenterit
	DA021	Salmonellasepsis
	DA022	Lokaliseret salmonellainfektion
	DA028	Anden salmonellainfektion
	DA029	Salmonellainfektion UNS
	DA03	Bacillær dysenteri
	DA030	Dysenteri forårsaget af Shigella dysenteriae
	DA031	Dysenteri forårsaget af Shigella flexneri
	DA032	Dysenteri forårsaget af Shigella boydii
	DA033	Dysenteri forårsaget af Shigella sonnei
	DA038	Anden bacillær dysenteri
	DA039	Bacillær dysenteri UNS
	DA04	Andre bakterielle tarminfektioner
	DA040	Enteritis forårsaget af enteropatogen Escherichia coli-infektion
	DA041	Enteritis forårsaget af enterotoksisk Escherichia coli-infektion
	DA042	Enteritis forårsaget af enteroinvasiv Escherichia coli-infektion
	DA043	Enteritis forårsaget af enterohæmoragisk Escherichia coli-infektion
	DA044	Anden tarminfektion med Escherichia coli
	DA045	Enteritis forårsaget af Campylobacter
	DA046	Enteritis forårsaget af Yersinia enterocolitica
	DA047	Enterokolitis forårsaget af Clostridium difficile
	DA048	Anden bakteriel enteritis
	DA049	Enteritis forårsaget af bakterier UNS
	DA05	Andre bakterielle fødevareforgiftninger IKA
	DA050	Fødevareforgiftning forårsaget af stafylokokker
	DA051	Botulisme
	DA052	Fødevareforgiftning forårsaget af Clostridium perfringens
	DA053	Fødevareforgiftning forårsaget af Vibrio parahaemolyticus
	DA054	Fødevareforgiftning forårsaget af Bacillus cereus
	DA058	Anden bakteriel fødevareforgiftning
	DA059	Bakteriel fødevareforgiftning UNS
	DA06	Amøbedysenteri
	DA060	Akut amøbedysenteri
	DA061	Kronisk intestinal amøbeinfektion
	DA062	Colitis forårsaget af amøbeinfektion
	DA063	Amøbom i tarmen
	DA063A	Amøbom UNS
	DA064	Leverabsces forårsaget af amøbeinfektion
	DA066	Hjerneabsces forårsaget af amøbeinfektion
	DA067	Amøbeinfektion i huden
	DA068	Amøbeinfektion med anden lokalisation
	DA068A	Appendicitis forårsaget af amøbeinfektion
	DA069	Amøbeinfektion UNS
	DA07	Andre tarmsygdomme fremkaldt af protozoer
	DA070	Balantidiasis
	DA071	Giardiasis
	DA072	Cryptosporidiosis
	DA073	Isosporiasis
	DA073A	Coccidiosis intestinalis
	DA078	Anden tarminfektion forårsaget af protozoer
	DA078A	Sarcocystose
	DA078B	Sarcosporidiose
	DA078C	Trichomoniasis intestinalis
	DA079	Tarmsygdom forårsaget af protozoer UNS
	DA08	Tarminfektioner forårsaget af virus og andre organismer
	DA080	Enteritis forårsaget af rotavirus
	DA081	Akut gastroenteritis forårsaget af Norwalk-virus
	DA082	Enteritis forårsaget af adenovirus
	DA083	Enteritis forårsaget af anden virus
	DA083A	Gastroenteritis forårsaget af parvovirus
	DA084	Tarminfektion forårsaget af virus UNS
	DA085	Tarminfektion forårsaget af anden (mikro)organisme UNS
	DA09	Anden gastroenteritis og colitis af infektiøs eller ikke specificeret årsag
	DA090	Anden og uspecifik gastroenteritis og colitis af infektiøs oprindelse
	DA099	Gastroenteritis eller colitis af ikke specificeret årsag
Tuberkulose - anden end lungetuberkulose
	DA164	Tuberkulose i struben, luftrøret eller bronkier uden angivelse af bakteriologisk eller histologisk verifikation
	DA167	Primær tuberkulose i åndedrætsorganerne uden angivelse af bakteriologisk eller histologisk verifikation
	DA168	Anden tuberkulose i åndedrætsorganerne uden angivelse af bakteriologisk eller histologisk verifikation
	DA168A	Tuberkulose i mediastinum UNS
	DA168B	Tuberkulose i næsen UNS
	DA168C	Tuberkulose i næsesvælget UNS
	DA169	Tuberkulose i åndedrætsorganerne UNS, uden angivelse af bakteriologisk eller histologisk verifikation
	DA17	Tuberkulose i nervesystemet
	DA170	Tuberkuløs meningitis
	DA171	Tuberkulom i hjernehinder
	DA178	Anden form for tuberkulose i nervesystemet
	DA179	Tuberkulose i nervesystemet UNS
	DA18	Tuberkulose i andre organer
	DA180	Tuberkulose i knogler og led
	DA181	Tuberkulose i urinveje og kønsorganer
	DA182	Tuberkulose i perifere lymfeknuder
	DA183	Tuberkulose i tarm, bughinde og mesenteriale lymfeknuder
	DA183F	Tuberkulose i retroperitoneale lymfeknuder
	DA183G	Tuberkuløs ascites
	DA183H	Tuberkulose i mesenteriale lymfeknuder
	DA184	Tuberkulose i hud og underhud
	DA184A	Lupus
	DA184B	Lupus excedens
	DA184C	Lupus vulgaris
	DA184D	Scrofuloderma
	DA184F	Tuberculosis lichenoides
	DA184G	Tuberculosis subcutis
	DA184H	Tuberculosis verrucosa cutis
	DA184I	Erythema induratum Bazin
	DA184J	Lichen scrofulosorum
	DA185	Tuberkulose i øje
	DA186	Tuberkulose i øre
	DA187	Tuberkulose i binyre
	DA187A	Tuberkuløs Addisons sygdom
	DA188	Tuberkulose i andet organ
	DA19	Miliær tuberkulose
	DA190	Akut miliær tuberkulose med enkelt specificeret lokalisation
	DA191	Akut miliær tuberkulose med flere lokalisationer
	DA192	Akut miliær tuberkulose UNS
	DA198	Anden miliær tuberkulose
	DA199	Miliær tuberkulose UNS
Visse dyreoverførte bakterielle sygdomme [DA20-DA28]
	DA20	Pest
	DA200	Byldepest
	DA201	Hudpest
	DA203	Meningitis forårsaget af Yersenia pestis
	DA207	Sepsisk pest
	DA208	Anden form for pest
	DA209	Pest UNS
	DA21	Tularæmi
	DA210	Ulceroglandulær tularæmi
	DA211	Okuloglandulær tularæmi
	DA213	Gastrointestinal tularæmi
	DA217	Tyføs tularæmi
	DA218	Anden form for tularæmi
	DA219	Tularæmi UNS
	DA22	Miltbrand
	DA220	Kutan miltbrand
	DA222	Gastrointestinal miltbrand
	DA227	Miltbrandsepsis
	DA228	Anden form for miltbrand
	DA229	Miltbrand UNS
	DA23	Svingefeber
	DA230	Brucellose forårsaget af Brucella melitensis
	DA231	Brucellose forårsaget af Brucella abortus
	DA232	Brucellose forårsaget af Brucella suis
	DA233	Brucellose forårsaget af Brucella canis
	DA238	Anden brucellose
	DA239	Brucellose UNS
	DA24	Glanders og melioidosis
	DA240	Glanders
	DA241	Akut eller fulminant melioidose
	DA242	Subakut eller kronisk melioidose
	DA243	Anden form for melioidose
	DA244	Melioidose UNS
	DA25	Rottebidfeber sygdomme
	DA250	Spirillose
	DA250A	Sodoku
	DA251	Streptobacillose
	DA259	Rottebidfeber UNS
	DA26	Svinerosen
	DA260	Kutant erysipeloid
	DA267	Sepsis forårsaget af Erysipelothrix rhusiopathiae
	DA268	Anden form for erysipeloid
	DA269	Erysipeloid UNS
	DA27	Leptospirose
	DA270	Weils sygdom
	DA278	Anden leptospirose
	DA279	Leptospirose UNS
	DA28	Andre dyreoverførte bakterielle infektioner IKA
	DA280	Pasteurellose
	DA281	Kattekradsningsfeber
	DA282	Yersinia infektion udenfor tarmkanalen
	DA282B	Yersinia sepsis
	DA288	Anden dyreoverført bakteriel infektion
	DA289	Dyreoverført bakteriel infektion UNS
Andre bakterielle sygdomme [DA30-DA49]
	DA30	Spedalskhed
	DA300	Tidlig spedalskhed
	DA301	Tuberkuloid spedalskhed
	DA302	Borderline tuberkuloid spedalskhed
	DA303	Borderline spedalskhed
	DA304	Borderline lepromatøs spedalskhed
	DA305	Lepromatøs spedalskhed
	DA308	Anden form for spedalskhed
	DA309	Spedalskhed UNS
	DA31	Sygdomme forårsaget af andre mykobakterier
	DA311	Mykobakteriel hudaffektion
	DA311A	Hudinfektion med Mycobacterium marinum
	DA311B	Hudinfektion med Mycobacterium ulcerans
	DA318	Anden mykobakteriel infektion
	DA319	Mykobakteriel infektion UNS
	DA32	Listeriose
	DA320	Listeriose i huden
	DA321	Listeriose i centralnervesystemet
	DA327	Listeriasepsis
	DA328	Anden form for listeriose
	DA328A	Okuloglandulær listeriosis
	DA329	Listeriose UNS
	DA33	Stivkrampe hos nyfødte
	DA339	Stivkrampe hos nyfødt
	DA34	Obstetrisk stivkrampe
	DA349	Stivkrampe i barselsperioden
	DA35	Anden form for stivkrampe
	DA359	Stivkrampe IKA
	DA36	Difteri
	DA360	Svælgdifteri
	DA360A	Tonsildifteri
	DA361	Difteri i nasofarynx
	DA362	Larynxdifteri
	DA362A	Difterisk laryngotrakeitis
	DA363	Difteri i huden
	DA368	Anden form for difteri
	DA369	Difteri UNS
	DA38	Skarlagensfeber
	DA389	Skarlagensfeber UNS
	DA39	Infektioner med meningokokker
	DA390	Meningitis forårsaget af meningokokker
	DA391	Waterhouse-Friderichsens syndrom
	DA392	Akut meningokokbakteriæmi
	DA392A	Meningokoksepsis
	DA393	Kronisk meningokokbakteriæmi
	DA394	Meningokokbakteriæmi UNS
	DA398	Anden meningokokinfektion
	DA399	Meningokokinfektion UNS
	DA40	Sepsis forårsaget af streptokokker
	DA400	Sepsis forårsaget af Streptococcus A
	DA401	Sepsis forårsaget af Streptococcus B
	DA402	Sepsis forårsaget af Streptococcus D
	DA403	Sepsis forårsaget af Streptococcus pneumoniae
	DA408	Anden streptokoksepsis
	DA409	Streptokoksepsis UNS
	DA41	Anden sepsis
	DA410	Sepsis forårsaget af Staphylococcus aureus
	DA411	Sepsis forårsaget af anden stafylokok
	DA411A	Sepsis forårsaget af koagulase-negative stafylokokker
	DA412	Sepsis forårsaget af stafylokokker UNS
	DA413	Sepsis forårsaget af Haemophilus influenzae
	DA414	Sepsis forårsaget af anaerob bakterie
	DA415	Sepsis forårsaget af anden gramnegativ organisme
	DA418	Anden sepsis IKA
	DA419	Sepsis UNS
	DA419A	Septisk shock (historisk)
	DA419B	Urosepsis
	DA419C	Svær sepsis
	DA42	Aktinomykose
	DA421	Abdominal aktinomykose
	DA422	Cervikofacial aktinomykose
	DA427	Sepsis forårsaget af aktinomycose
	DA428	Anden form for aktinomykose
	DA429	Aktinomykose UNS
	DA43	Nocardiose
	DA431	Kutan nocardiose
	DA438	Anden form for nocardiose
	DA439	Nocardiose UNS
	DA44	Bartonellose
	DA440	Systemisk bartonellose
	DA441	Kutan og mukokutan bartonellose
	DA448	Anden form for bartonellose
	DA449	Bartonellose UNS
	DA46	Rosen
	DA469	Rosen UNS
	DA48	Andre bakterielle sygdomme IKA
	DA480	Gasgangræn
	DA481	Legionærsygdom
	DA482	Pontiacfeber
	DA483	Toksisk shock-syndrom
	DA484	Brasiliansk purpurafeber
	DA484A	Systemisk Haemophilus aegypticus-infektion
	DA488	Anden bakteriel sygdom
	DA488A	Trichomycosis axillaris
	DA49	Bakteriel infektion uden angivelse af lokalisation
	DA490	Stafylokokinfektion UNS
	DA491	Streptokokinfektion UNS
	DA492	Infektion med Haemophilus influenzae UNS
	DA493	Mycoplasmainfektion UNS
	DA498	Anden bakteriel infektion uden angivelse af lokalisation
	DA499	Bakteriel infektion UNS
	DA499A	Bakteriæmi UNS
Infektioner, som overvejende er seksuelt overført [DA50-DA64]
	DA50	Medfødt syfilis
	DA500	Tidlig medfødt symptomgivende syfilis
	DA501	Tidlig medfødt latent syfilis
	DA502	Tidlig medfødt syfilis UNS
	DA503	Sen medfødt syfilitisk øjenlidelse
	DA504	Sen medfødt neurosyfilis
	DA505	Anden sen medfødt symptomatisk syfilis
	DA505A	Hutchinsons triade
	DA505B	Hutchinsons tænder
	DA505C	Syfilitisk saddelnæse
	DA506	Sen medfødt seropositiv syfilis uden kliniske manifestationer
	DA507	Sen medfødt syfilis UNS
	DA509	Medfødt syfilis UNS
	DA51	Frisk syfilis
	DA510	Primær genital syfilis
	DA511	Primær anal syfilis
	DA512	Primær syfilis med anden lokalisation
	DA513	Sekundær syfilis i hud eller slimhinder
	DA513A	Condyloma syphiliticum
	DA513F	Syfilitisk mukøst plaque
	DA514	Anden sekundær syfilis
	DA514A	Syfilitisk lymfeknudesvulst
	DA515	Frisk latent syfilis
	DA519	Frisk syfilis UNS
	DA52	Syfilis i sent stadium
	DA520	Kardiovaskulær syfilis
	DA521	Sen symptomatisk neurosyfilis
	DA521D	Tabes dorsalis
	DA522	Asymptomatisk neurosyfilis
	DA523	Neurosyfilis UNS
	DA527	Anden form for sen symptomatisk syfilis
	DA527A	Syfilitisk gumma
	DA527C	Anden form for sen eller tertiær syfilis
	DA528	Sen latent syfilis
	DA529	Syfilis i sent stadium UNS
	DA53	Anden syfilis og syfilis UNS
	DA530	Latent syfilis uden specificering af stadie
	DA539	Syfilis UNS
	DA54	Gonoré
	DA540	Gonokokinfektion i nedre urin- og kønsorganer uden absces i periuretrale eller accessoriske glandler
	DA540A	Gonoroisk cervicitis UNS
	DA540B	Gonoroisk cystitis UNS
	DA540D	Gonoroisk uretritis UNS
	DA540E	Gonoroisk vulvovaginitis UNS
	DA540F	Gonoroisk balanopostitis
	DA541	Gonokokinfektion i nedre urin- og kønsorganer med absces i periuretrale eller accessoriske glandler
	DA541A	Urogenital gonoroisk absces
	DA541B	Gonoroisk bartholinitis
	DA542	Gonoroisk pelvioperitonitis eller anden gonoroisk urogenital infektion
	DA543	Gonokokinfektion i øje
	DA543A	Gonoroisk purulent konjunktivitis hos nyfødt
	DA544	Gonokokinfektion i led og muskler
	DA545	Gonokokinfektion i svælget
	DA546	Gonokokinfektion i anus og rectum
	DA548	Anden gonokokinfektion
	DA548B	Gonoroisk dermatitis
	DA548G	Gonoroisk sepsis
	DA549	Gonokokinfektion UNS
	DA55	Venerisk lymfogranulom forårsaget af klamydiainfektion
	DA559	Lymfogranulom forårsaget af Chlamydia
	DA56	Andre seksuelt overførte klamydiainfektioner
	DA560	Klamydiainfektion i nedre urin- og kønsorganer
	DA560A	Klamydiacervicitis
	DA560C	Klamydiacystitis
	DA560D	Klamydiauretritis
	DA560E	Vulvovaginitis forårsaget af klamydia
	DA561	Klamydiainfektion i nedre bækken eller andet urin- og kønsorgan
	DA562	Klamydiainfektion i urin- og kønsorganer UNS
	DA563	Klamydiainfektion i anus og rectum
	DA564	Klamydiainfektion i svælget
	DA568	Seksuelt overført klamydiainfektion med anden lokalisation
	DA57	Blød chanker
	DA579	Ulcus molle UNS
	DA58	Granulom forårsaget af infektion med Calymmatobacterium granulomatis
	DA589	Granuloma inguinale UNS
	DA59	Infektioner med Trichomonas vaginalis
	DA590	Trichomoniasis i urin- og kønsorganer
	DA590A	Vaginalt udflod forårsaget af trichomonasis
	DA590C	Trichomonasvaginitis
	DA598	Trichomoniasis med anden lokalisation
	DA599	Trichomoniasis UNS
	DA60	Herpes simplex-infektion i anogenitalregionen
	DA600	Herpes simplex-infektion i urin- og kønsorganer
	DA601	Herpes simplex-infektion i analregion og endetarm
	DA601A	Herpes simplex-infektion i anus
	DA601B	Herpes simplex-infektion i perianalregionen
	DA601C	Herpes simplex-infektion i rectum
	DA609	Herpes simplex-infektion i anogenitalregionen UNS
	DA63	Andre fortrinsvis seksuelt overførte sygdomme, som ikke er klassificeret andetsteds
	DA630	Condyloma acuminatum i anogenitalregionen
	DA630B	Uretrale kondylomer
	DA630C	Genitale kondylomer
	DA630D	Anale kondylomer
	DA638	Anden fortrinsvis seksuelt overført sygdom IKA
	DA638A	Gardnerella infektion
	DA64	Seksuelt overført sygdom uden nærmere specificering
	DA649	Seksuelt overført sygdom UNS
Andre sygdomme forårsaget af spirokæter [DA65-DA69]
	DA65	Ikke-venerisk syfilis
	DA659	Ikke-venerisk syfilis UNS
	DA66	Frambøsia
	DA660	Tidlig frambøsia
	DA661	Multiple frambøsia papillomer
	DA662	Andet tidligt hudsymptom ved frambøsia
	DA663	Hyperkeratose ved frambøsia
	DA664	Gumma og sår ved frambøsia
	DA665	Rhinopharyngitis mutilans ved frambøsia
	DA666	Knogle- og ledforandringer ved frambøsia
	DA667	Anden manifestation ved frambøsia
	DA668	Latent frambøsia
	DA669	Frambøsia UNS
	DA67	Pinta
	DA670	Primær manifestation ved pinta
	DA671	Sekundær manifestation ved pinta
	DA672	Sen manifestation ved pinta
	DA673	Blandede manifestationer ved pinta
	DA679	Pinta UNS
	DA68	Tilbagefaldsfeber
	DA680	Tilbagefaldsfeber overført af lus
	DA681	Tilbagefaldsfeber overført af flåt
	DA689	Tilbagefaldsfeber UNS
	DA69	Andre infektioner forårsaget af spirokæter
	DA690	Nekrotiserende ulcerøs mundbetændelse
	DA690A	Cancrum oris
	DA690B	Noma
	DA690C	Stomatitis ulcerosa Vincent
	DA691	Anden Vincent-infektion
	DA691A	Angina ulcerosa Vincent
	DA691B	Faryngitis forårsaget af spirokæteinfektion
	DA691C	Vincents angina
	DA691E	Akut nekrotiserende ulcerøs stomatitis
	DA691F	Vincents gingivitis
	DA691G	Faryngitis forårsaget af fusospirokæteinfektion
	DA692	Lymes sygdom
	DA692A	Kronisk atrofisk akrodermatit
	DA692D	Borrelia polyradikulitis
	DA692F	Erythema chronicum migrans
	DA698	Anden spirokæteinfektion
	DA699	Spirokæteinfektion UNS
Andre sygdomme forårsaget af Klamydia-bakterier [DA70-DA74]
	DA70	Infektioner forårsaget af Chlamydia psittaci
	DA709	Chlamydia psittaci-infektion
	DA71	Ægyptisk øjensygdom
	DA710	Tidligt stadie af trakom
	DA711	Aktivt stadie af trakom
	DA719	Trakom UNS
	DA74	Andre sygdomme forårsaget af klamydia-bakterier
	DA740	Klamydiakonjunktivitis
	DA748	Anden klamydia-infektion
	DA749	Klamydia-infektion UNS
Rickettsia-infektioner [DA75-DA79]
	DA75	Rickettsioser overført af lus, lopper og mider
	DA750	Plettyfus forårsaget af Rickettsia prowazekii
	DA751	Brill-Zinssers sygdom
	DA752	Plettyfus forårsaget af Rickettsia typhi
	DA753	Plettyfus forårsaget af Rickettsia tsutsugamushi
	DA759	Plettyfus UNS
	DA77	Rickettsioser overført af flåt
	DA770	Rickettsiose forårsaget af Rickettsia rickettsii
	DA771	Rickettsiose forårsaget af Rickettsia conorii
	DA772	Rickettsiose forårsaget af Rickettsia sibirica
	DA773	Rickettsiose forårsaget af Rickettsia australis
	DA778	Anden rickettsiose overført af flåt
	DA779	Rickettsiose overført af flåt UNS
	DA78	Q feber
	DA789	Q feber UNS
	DA79	Andre rickettsioser
	DA790	Skyttegravsfeber
	DA791	Rickettsiose forårsaget af Rickettsia akari
	DA798	Anden rickettsiose
	DA798A	Rickettsiose forårsaget af Ehrlichia sennetsu
	DA799	Rickettsiose UNS
Virale infektioner i centralnervesystemet [DA80-DA89]
	DA80	Akut polio
	DA800	Akut polio med lammelser forårsaget af vaccine
	DA801	Akut polio med lammelser forårsaget af importeret vild virus
	DA802	Akut polio med lammelser forårsaget af indenlandsk vild virus
	DA803	Anden eller ikke specificeret akut polio med lammelser
	DA804	Akut polio uden lammelser
	DA809	Akut polio UNS
	DA81	Atypiske virusinfektioner i centralnervesystemet
	DA810	Creutzfeldt-Jakobs sygdom
	DA811	Subakut skleroserende panencephalitis
	DA812	Progressiv multifokal leukoencefalopati
	DA818	Anden atypisk virusinfektion i centralnervesystemet
	DA818A	Kuru
	DA818B	Fatal familiær insomni
	DA819	Atypisk virusinfektion i centralnervesystemet UNS
	DA819A	Prionsygdom i centralnervesystemet UNS
	DA82	Hundegalskab
	DA820	Sylvatisk rabies (lyssavirus type 1)
	DA821	Flagermusrabiesvirus (European Bat Lyssavirus - EBL)
	DA829	Rabies UNS
	DA83	Viral hjernebetændelse overført af myg
	DA830	Japansk hjernebetændelse
	DA831	Encephalomyelitis equina occidentalis
	DA832	Encephalomyelitis equina orientalis
	DA833	St Louis-encefalitis
	DA834	Australsk encefalitis
	DA835	Californisk encefalitis
	DA836	Rocio virus-encefalitis
	DA838	Anden viral hjernebetændelse overført af myg
	DA839	Viral hjernebetændelse overført af myg UNS
	DA84	Viral hjernebetændelse overført af flåt
	DA840	Encephalitis viralis occidentalis
	DA841	Centraleuropæisk viral encefalitis overført af flåt
	DA848	Anden viral hjernebetændelse overført af flåt
	DA849	Viral hjernebetændelse overført af flåt UNS
	DA85	Viral hjernebetændelse IKA
	DA850	Hjernebetændelse forårsaget af enterovirus
	DA851	Hjernebetændelse forårsaget af adenovirus
	DA852	Viral hjernebetændelse overført af leddyr UNS
	DA858	Anden viral hjernebetændelse
	DA858A	Encephalitis lethargica
	DA86	Viral hjernebetændelse UNS
	DA869	Viral encefalitis UNS
	DA87	Viral hjernehindebetændelse IKA
	DA870	Meningitis forårsaget af enterovirus
	DA870A	Meningitis forårsaget af coxsackievirus
	DA870B	Meningitis forårsaget af echovirus
	DA871	Meningitis forårsaget af adenovirus
	DA872	Lymfocytær koriomeningitis
	DA872A	Lymfocytær meningoencefalitis
	DA878	Anden viral hjernehindebetændelse
	DA879	Viral hjernehindebetændelse UNS
	DA88	Andre virale infektioner i centralnervesystemet IKA
	DA880	Febris enteroviralis exanthematica
	DA881	Vertigo epidemica
	DA888	Anden viral infektion i centralnervesystemet IKA
	DA89	Virale infektioner i centralnervesystemet UNS
	DA899	Viral infektion i centralnervesystemet UNS
Virale febersygdomme overført af leddyr og virale hæmoragiske febersygdomme [DA90-DA99]
	DA90	Denguefeber
	DA909	Denguefeber UNS
	DA91	Denguefeber med blødninger
	DA919	Hæmoragisk denguefeber
	DA92	Andre virale febersygdomme overført af myg
	DA920	Chikungunya virussygdom
	DA921	O'nyong-nyong feber
	DA922	Venezuelansk ekvin encefalitis
	DA923	West Nile feber
	DA924	Rift Valley feber
	DA928	Anden viral febersygdom overført af myg
	DA929	Viral febersygdom overført af myg UNS
	DA93	Andre virale febersygdomme overført af leddyr IKA
	DA930	Oropouche virussygdom
	DA931	Sandfluefeber
	DA932	Colorado flåtfeber
	DA938	Anden viral febersygdom overført af leddyr
	DA94	Viral febersygdom overført af leddyr UNS
	DA949	Viral febersygdom overført af leddyr UNS
	DA95	Gul feber
	DA950	Sylvatisk gul feber
	DA951	Urban gul feber
	DA959	Gul feber UNS
	DA96	Arenavirale febersygdomme med blødninger
	DA960	Junin hæmoragisk feber
	DA961	Machupo hæmoragisk feber
	DA962	Lassafeber
	DA968	Anden arenaviral febersygdom med blødninger
	DA969	Arenaviral feber med blødninger UNS
	DA98	Andre virale febersygdomme med blødninger
	DA980	Krim-Congo hæmoragisk feber
	DA981	Omsk hæmoragisk feber
	DA982	Kyasanurfeber
	DA983	Marburgfeber
	DA984	Ebolavirus-sygdom
	DA985	Hæmoragisk feber med renalt syndrom
	DA985A	Epidemisk hæmoragisk feber
	DA985B	Hantaanvirus-sygdom
	DA985C	Epidemisk nefropati
	DA988	Anden viral febersygdom med blødninger
	DA99	Virale febersygdomme med blødninger UNS
	DA999	Viral febersygdom med blødninger UNS
Virale infektioner karakteriseret ved hud- og slimhindeaffektioner [DB00-DB09]
	DB00	Herpes simplex-infektion
	DB000	Herpeseksem
	DB001	Herpesudbrud med blærer
	DB001A	Herpes facialis
	DB001B	Herpes labialis
	DB001C	Ekstern otitis forårsaget af Herpes simplex-virus
	DB002	Gingivostomatitis eller faryngotonsillitis forårsaget af Herpes simplex-virus
	DB002A	Gingivostomatitis forårsaget af Herpes simplex-virus
	DB002B	Faryngotonsillitis forårsaget af Herpes simplex-virus
	DB002C	Faryngitis forårsaget af Herpes simplex-virus
	DB003	Meningitis forårsaget af Herpes simplex-virus
	DB004	Encefalitis forårsaget af Herpes simplex-virus
	DB004A	Meningoencephalitis forårsaget af Herpes simplex-virus
	DB005	Herpes simplex-infektion i øje
	DB007	Herpes generalisata
	DB008	Anden form for Herpes simplex-virus infektion
	DB009	Infektion med Herpes simplex-virus UNS
	DB01	Skoldkopper
	DB010	Meningitis forårsaget af varicella
	DB011	Encefalitis forårsaget af varicella
	DB011A	Encephalomyelitis forårsaget af varicella
	DB012	Pneumoni forårsaget af varicella
	DB018	Skoldkopper med anden komplikation
	DB019	Skoldkopper UNS
	DB02	Zoster
	DB020	Herpes zoster-encefalitis
	DB020A	Herpes zoster-meningoencephalitis
	DB021	Herpes zoster-meningitis
	DB022	Herpes zoster med anden komplikation i nervesystemet
	DB023	Herpes zoster i øje
	DB027	Dissemineret herpes zoster
	DB028	Herpes zoster-infektion med anden komplikation
	DB029	Herpes zoster-infektion uden komplikation
	DB03	Kopper
	DB039	Kopper UNS
	DB04	Monkeypox
	DB049	Monkeypox UNS
	DB05	Mæslinger
	DB050	Mæslinger kompliceret med encefalitis
	DB051	Mæslinger kompliceret med meningitis
	DB052	Mæslinger kompliceret med pneumoni
	DB053	Mæslinger kompliceret med mellemørebetændelse
	DB054	Mæslinger med tarmkomplikation
	DB058	Mæslinger med anden komplikation
	DB059	Mæslinger uden komplikationer
	DB06	Røde hunde
	DB060	Røde hunde med neurologisk komplikation
	DB068	Røde hunde med anden komplikation
	DB069	Røde hunde uden komplikationer
	DB07	Virale vorter
	DB079	Verrucae virales UNS
	DB079A	Verruca plana juvenilis
	DB079C	Verruca plantaris
	DB079D	Epidermodysplasia verruciformis
	DB08	Andre virussygdomme karakteriseret ved hud- og slimhindeaffektioner IKA
	DB080	Anden ortopoxvirusinfektion
	DB080A	Milkers nodule
	DB080B	Orf
	DB081	Molluscum contagiosum
	DB082	Tredagesfeber
	DB083	Lussingesyge
	DB084	Hånd-, fod- og mundsygdom
	DB085	Herpangina
	DB088	Anden virussygdom med hud- og slimhindeaffektion
	DB088A	Mund- og klovsyge
	DB088B	Pharyngitis enteroviralis lymphonodularis
	DB09	Virussygdomme uden nærmere specificering karakteriseret ved hud- og slimhindeaffektioner
	DB099	Virusinfektion karakteriseret ved hud- og slimhindeaffektion UNS
	DB099A	Viralt eksantem UNS
Viral leverbetændelse [DB15-DB19]
	DB15	Akut hepatitis A
	DB150	Hepatitis A med leverkoma
	DB159	Hepatitis A uden leverkoma
	DB159A	Hepatitis A UNS
	DB16	Akut hepatitis B
	DB160	Akut hepatitis B med coinfektion med Delta agens med leverkoma
	DB161	Akut hepatitis B med coinfektion med Delta agens uden leverkoma
	DB162	Akut hepatitis B uden coinfektion med Delta agens med leverkoma
	DB169	Akut hepatitis B uden coinfektion med Delta agens og uden leverkoma
	DB169A	Hepatitis B UNS
	DB17	Anden akut viral leverbetændelse
	DB170	Akut Delta-superinfektion hos hepatitis B-bærer
	DB171	Akut hepatitis C
	DB172	Akut hepatitis E
	DB178	Anden akut viral hepatitis
	DB179	Akut viral hepatitis UNS
	DB18	Kronisk viral leverbetændelse
	DB180	Kronisk viral hepatitis B med Delta agens
	DB181	Kronisk viral hepatitis B uden Delta agens
	DB182	Kronisk viral hepatitis C
	DB188	Anden kronisk viral hepatitis
	DB189	Kronisk viral hepatitis UNS
	DB19	Viral leverbetændelse uden nærmere specificering
	DB190	Viral hepatitis UNS med leverkoma
	DB199	Viral hepatitis UNS uden leverkoma
Human immundefekt virus (HIV) sygdom [DB20-DB24]
	DB20	Humant immundefekt-virus (HIV) sygdom medførende infektiøse og parasitære sygdomme
	DB200	HIV-sygdom med mykobakteriel infektion
	DB200A	HIV-sygdom med tuberkulose
	DB201	HIV-sygdom med andre bakterielle sygdomme
	DB202	HIV-sygdom med cytomegalvirus sygdom
	DB203	HIV-sygdom med andre virus infektioner
	DB204	HIV-sygdom med candidiasis
	DB205	HIV-sygdom med andre svampeinfektioner
	DB206	HIV-sygdom med Pneumocystis jirovecii pneumoni
	DB207	HIV-sygdom med multiple infektioner
	DB208	HIV-sygdom med andre infektiøse og parasitære sygdomme
	DB209	HIV-sygdom med infektiøs eller parasitær sygdom UNS
	DB21	Humant immundefekt-virus (HIV) sygdom med neoplastisk sygdom
	DB210	HIV-sygdom med Kaposi's sarkom
	DB211	HIV-sygdom med Burkitt's lymfom
	DB212	HIV-sygdom med andet non-Hodgkin's lymfom
	DB213	HIV-sygdom med anden neoplasi i lymfoidt og bloddannende væv
	DB217	HIV-sygdom med multiple neoplasier
	DB218	HIV-sygdom med anden neoplasi
	DB219	HIV sygdom med neoplasi UNS
	DB22	Humant immundefekt-virus (HIV) sygdom med andre specificerede sygdomme
	DB220	HIV-encephalopati
	DB220A	HIV-demens
	DB221	HIV-lymfoid interstitiel pneumonitis
	DB222	HIV-wasting syndrome
	DB227	HIV-sygdom med multiple sygdomme klassificeret andetsteds
	DB23	Andre tilstande ved HIV-sygdom
	DB230	Akut HIV-sygdom
	DB231	HIV-sygdom med (persisterende) generaliseret lymfadenopati
	DB232	HIV-sygdom med hæmatologiske og immunologiske forandringer IKA
	DB238	Anden eller ikke specificeret symptomatisk HIV-sygdom
	DB238A	HIV-associeret lipodystrofisyndrom (HALS)
	DB24	HIV-sygdom og AIDS uden nærmere specificering
	DB249	AIDS UNS
Andre virale sygdomme [DB25-DB34]
	DB25	Cytomegalovirale sygdomme
	DB251	Cytomegalovirus-hepatitis
	DB252	Cytomegalovirus-pankreatitis
	DB258	Anden sygdom forårsaget af cytomegalovirus
	DB259	Cytomegaloviral sygdom UNS
	DB26	Fåresyge
	DB260	Fåresygeorkitis
	DB261	Fåresygemeningitis
	DB262	Fåresygeencefalitis
	DB263	Fåresygepankreatitis
	DB268	Fåresyge med anden komplikation
	DB269	Fåresyge uden komplikationer
	DB27	Mononukleose
	DB270	Mononukleose forårsaget af Epstein-Barr virus
	DB271	Mononukleose forårsaget af cytomegaloviruss
	DB278	Anden infektiøs mononukleose
	DB279	Mononukleose UNS
	DB30	Viral konjunktivitis
	DB300	Keratokonjunktivitis forårsaget af adenovirus
	DB301	Konjunktivitis forårsaget af adenovirus
	DB301A	Akut follikulær konjunktivitis forårsaget af adenovirus
	DB301B	Svømmebassin-konjunktivitis
	DB302	Viral faryngokonjunktivitis
	DB303	Akut epidemisk hæmoragisk konjunktivitis
	DB303A	Konjunktivitis forårsaget af coxackievirus type 24
	DB303B	Konjunktivitis forårsaget af enterovirus type 70
	DB303C	Akut hæmoragisk konjunktivitis UNS
	DB308	Anden viral konjunktivitis
	DB308A	Konjunktivitis forårsaget af Newcastle-virus
	DB309	Viral konjunktivitis UNS
	DB33	Andre virussygdomme IKA
	DB330	Epidemisk myalgi
	DB331	Ross River sygdom
	DB332	Viruskarditis
	DB333	Retrovirus-infektion IKA
	DB334	Hantavirus med (kardio-)pulmonalt syndrom
	DB338	Anden virussygdom
	DB34	Virussygdom uden angivelse af lokalisation
	DB340	Adenovirus-infektion uden angivelse af lokalisation
	DB341	Enterovirus-infektion uden angivelse af lokalisation
	DB341A	Coxsackievirus-infektion UNS
	DB341B	Echovirus-infektion UNS
	DB342	Coronavirus-infektion uden angivelse af lokalisation
	DB343	Parvovirus-infektion uden angivelse af lokalisation
	DB344	Papovavirus-infektion uden angivelse af lokalisation
	DB348	Anden virusinfektion uden angivelse af lokalisation
	DB349	Virusinfektion UNS
	DB349A	Viræmi UNS
Svampesygdomme [DB35-DB49]
	DB35	Hudsvamp
	DB350	Svampesygdom i hovedbunden eller skægregionen
	DB350A	Tinea capitis
	DB350B	Tinea barbae
	DB350C	Kerion
	DB351	Neglesvamp
	DB352	Håndsvamp
	DB353	Fodsvamp
	DB354	Svampesygdom på kroppen
	DB354A	Dermatophytosis perigenitalis
	DB355	Tinea imbricata
	DB356	Svampesygdom på benet
	DB356B	Dermatophytosis inguinalis
	DB358	Anden form for dermatofytose
	DB358A	Dermatophytosis disseminata
	DB358B	Favus
	DB359	Dermatofytose UNS
	DB36	Andre overfladiske svampeinfektioner
	DB360	Pityriasis versicolor
	DB361	Tinea nigra
	DB362	Hvid piedra
	DB363	Sort piedra
	DB368	Anden overfladisk svampeinfektion
	DB368A	Pityrosporum folliculitis
	DB369	Overfladisk svampeinfektion UNS
	DB37	Infektion med Candida albicans
	DB370	Candidiasis-infektion i mundhule
	DB370A	Trøske
	DB372	Candidiasis-infektion i hud og negle
	DB372A	Candidiasis cutis
	DB372B	Candidiasis unguinis
	DB373	Candidiasis-infektion i vulva og vagina
	DB373A	Candidiasis-vaginitis
	DB373B	Candidiasis-vulvitis
	DB373C	Candidiasis-vulvovaginitis
	DB374	Urogenital candidiasis med anden lokalisation
	DB375	Candidiasis-meningitis
	DB376	Candidiasis-endokarditis
	DB377	Candidiasis-sepsis
	DB378	Candidiasis med anden lokalisation
	DB378A	Candidiasis-keilitis
	DB378B	Candidiasis-enteritis
	DB378C	Candidiasis-øsofagitis
	DB379	Candidiasis UNS
	DB38	Kokcidioidomykose
	DB383	Kutan kokcidioidomykose
	DB384	Kokcidioidomykose-meningitis
	DB387	Dissemineret kokcidioidomykose
	DB388	Anden form for kokcidioidomykose
	DB389	Kokcidioidomykose UNS
	DB39	Histoplasmose
	DB393	Dissemineret Histoplasmosis capsulati
	DB394	Histoplasmosis capsulati UNS
	DB395	Histoplasmosis duboisii
	DB399	Histoplasmose UNS
	DB40	Blastomykose
	DB403	Kutan blastomykose
	DB407	Dissemineret blastomykose
	DB408	Anden form for blastomykose
	DB409	Blastomykose UNS
	DB41	Parakokcidioidomykose
	DB411	Dissemineret parakokcidioidomykose
	DB418	Anden form for parakokcidioidomykose
	DB419	Paracokcidioidomykose UNS
	DB42	Sporotrikose
	DB421	Lymfokutan sporotrikose
	DB427	Dissemineret sporotrikose
	DB428	Anden form for sporotrikose
	DB429	Sporotrikose UNS
	DB43	Kromomykose og fæomykotisk absces
	DB430	Kutan kromomykose
	DB431	Fæomykotisk hjerneabsces
	DB432	Subkutan fæomykotisk absces
	DB438	Anden form for kromomykose
	DB439	Kromomykose UNS
	DB44	Aspergillose
	DB442	Tonsillær aspergillose
	DB447	Dissemineret aspergillose
	DB448	Anden form for aspergillose
	DB448A	Kolonisering med aspergillus
	DB448B	Ekstern otitis ved aspergillose
	DB449	Aspergillosis UNS
	DB45	Kryptokokkose
	DB451	Cerebral kryptokokkose
	DB451B	Meningocerebral kryptokokkose
	DB452	Kutan kryptokokkose
	DB453	Ossøs kryptokokkose
	DB457	Dissemineret kryptokokkose
	DB458	Anden form for kryptokokkose
	DB459	Kryptokokkose UNS
	DB46	Zygomykose
	DB461	Rinocerebral mukormykose
	DB462	Gastrointestinal mukormykose
	DB463	Kutan mukormykose
	DB463A	Subkutan mukormykose
	DB464	Dissemineret mukormykose
	DB465	Mukormykose UNS
	DB468	Anden form for zygomykose
	DB468A	Entomophthoromykose
	DB469	Zygomykose UNS
	DB469B	Fykomykose UNS
	DB47	Mycetoma
	DB470	Eumycetom
	DB471	Aktinomycetom
	DB479	Mycetoma UNS
	DB48	Andre mykoser IKA
	DB480	Lobomykose
	DB481	Rinosporidiose
	DB482	Allescheriasis
	DB483	Geotrikose
	DB484	Penicillose
	DB487	Opportunistisk mykose
	DB488	Anden mykose
	DB49	Ikke nærmere specificerede mykoser
	DB499	Mykose UNS
	DB499A	Fungæmi UNS
Protozosygdomme [DB50-DB64]
	DB50	Plasmodium falciparum-malaria
	DB500	Plasmodium falciparum-malaria med cerebrale komplikationer
	DB500A	Cerebral malaria UNS
	DB508	Anden alvorlig eller kompliceret Plasmodium falciparum-malaria
	DB509	Plasmodium falciparum-malaria uden komplikationer
	DB51	Plasmodium vivax-malaria
	DB510	Plasmodium vivax-malaria med miltruptur
	DB518	Plasmodium vivax-malaria med anden komplikation
	DB519	Plasmodium vivax-malaria uden komplikationer
	DB52	Plasmodium malariae-malaria
	DB520	Plasmodium-malariae-malaria med nefropati
	DB528	Plasmodium-malariae-malaria med anden komplikation
	DB529	Plasmodium-malariae-malaria uden komplikationer
	DB53	Anden parasitologisk verificeret malaria
	DB530	Plasmodium ovale-malaria
	DB531	Malaria forårsaget af abe-plasmodier
	DB538	Anden parasitologisk verificeret malaria IKA
	DB538A	Parasitologisk verificeret malaria UNS
	DB54	Malaria uden nærmere specificering
	DB549	Klinisk malaria, ikke parasitologisk verificeret
	DB55	Leishmaniasis
	DB550	Visceral leishmaniasis
	DB551	Kutan leishmaniasis
	DB552	Mukokutan leishmaniasis
	DB559	Leishmaniasis UNS
	DB56	Afrikansk sovesyge
	DB560	Vestafrikansk sovesyge
	DB561	Østafrikansk sovesyge
	DB569	Afrikansk sovesyge UNS
	DB57	Chagas' sygdom
	DB572A	Trypanosomiasis UNS i område, hvor Chagas' sygdom forekommer
	DB573	Kronisk Chagas' sygdom med gastrointestinal komplikationer
	DB574	Chagas' sygdom med neurologiske komplikationer
	DB575	Chagas' sygdom med anden komplikation
	DB579	Chagas' sygdom UNS
	DB58	Toksoplasmose
	DB580	Toksoplasmose i øje
	DB581	Hepatitis ved toksoplasmose
	DB582	Meningoencefalitis ved toksoplasmose
	DB588	Toksoplasmose med anden lokalisation IKA
	DB589	Toksoplasmose UNS
	DB59	Pneumocystose
	DB599	Pneumocystose UNS
	DB60	Andre sygdomme forårsaget af protozoer IKA
	DB600	Babesiose
	DB600A	Piroplasmose
	DB601	Acanthamoebiasis
	DB602	Naegleriasis
	DB608	Anden sygdom forårsaget af protozoer
	DB608A	Mikrosporidiose
	DB64	Sygdomme forårsaget af protozoer UNS
	DB649	Sygdom forårsaget af protozoer UNS
Ormesygdomme [DB65-DB83]
	DB65	Skistosomiasis
	DB650	Skistosomiasis forårsaget af Schistosoma haematobium
	DB651	Skistosomiasis forårsaget af Schistosoma mansoni
	DB652	Skistosomiasis forårsaget af Schistosoma japonicum
	DB653	Dermatitis cercaria
	DB658	Anden type skistosomiasis
	DB659	Skistosomiasis UNS
	DB66	Andre ikte-infektioner
	DB660	Opisthorchiasis
	DB661	Clonorchiasis
	DB662	Dicrocoeliasis
	DB663	Fascioliasis
	DB664	Paragonimiasis
	DB665	Fasciolopsiasis
	DB668	Anden ikte-infektion
	DB669	Ikte-infektion UNS
	DB67	Ekinokokkose
	DB670	Infektion med Echinococcus granulosus i leveren
	DB672	Infektion med Echinococcus granulosus i knogle
	DB673	Infektion med Echinococcus granulosus med anden eller multiple lokalisationer
	DB674	Infektion med Echinococcus granulosus UNS
	DB675	Infektion med Echinococcus multilocularis i leveren
	DB676	Infektion med Echinococcus multilocularis med anden eller multiple lokalisationer
	DB677	Infektion med Echinococcus multilocularis UNS
	DB678	Ekinokokinfektion i leveren UNS
	DB679	Anden eller ikke specificeret ekinokokinfektion
	DB68	Bændelorm
	DB680	Taeniasis forårsaget af Taenia solium
	DB681	Taeniasis forårsaget af Taenia saginata
	DB689	Taeniasis UNS
	DB69	Cysticerkose
	DB690	Cysticerkose i centralnervesystemet
	DB691	Cysticerkose i øje
	DB698	Cysticerkose med anden lokalisation
	DB699	Cysticerkose UNS
	DB70	Diphyllobothriasis og sparganosis
	DB700	Diphyllobothriasis
	DB701	Sparganosis
	DB71	Andre bændelormeinfestationer
	DB710	Hymenolepiasis
	DB711	Dipylidiasis
	DB718	Anden bændelormeinfestation
	DB719	Infestation med bændelorm UNS
	DB72	Dracunculiasis
	DB729	Dracunculiasis UNS
	DB73	Onchocerciasis
	DB739	Onchocerkose UNS
	DB74	Filariose
	DB740	Wuchereria bancrofti filariasis
	DB741	Brugia malayi filariasis
	DB742	Brugia timori filariasis
	DB743	Loa loa filariasis
	DB744	Mansonelliasis
	DB748	Anden filariose
	DB748B	Dirofilariose
	DB749	Filariose UNS
	DB75	Trikinose
	DB759	Trikinose UNS
	DB76	Infestation med hageorm
	DB760	Ancylostomiasis
	DB761	Infestation med Necator americanus
	DB768	Anden form for infestation med hageorm
	DB769	Infestation med hageorm UNS
	DB769A	Larva migrans cutanea UNS
	DB77	Askariose
	DB770	Intestinal ascariasis
	DB778	Ascariasis med anden komplikation
	DB779	Ascariasis UNS
	DB78	Strongyloidose
	DB780	Intestinal strongyloidiasis
	DB781	Kutan strongyloidiasis
	DB787	Dissemineret strongyloidiasis
	DB789	Strongyloidiasis UNS
	DB79	Piskeorm
	DB799	Piskeorm UNS
	DB80	Børneorm
	DB809	Børneorm UNS
	DB81	Andre intestinale ormeinfestationer IKA
	DB810	Anisakiasis
	DB811	Intestinal capillariasis
	DB812	Trichostrongyliasis
	DB813	Intestinal angiostrongyliasis
	DB814	Blandet intestinal ormeinfestation
	DB818	Anden intestinal ormeinfestation
	DB82	Intestinale infestationer med parasitter uden nærmere specificering
	DB820	Intestinal ormesygdom UNS
	DB829	Intestinal infestation med parasitter UNS
	DB83	Andre ormesygdomme
	DB830	Larva migrans visceralis
	DB830A	Toxocariasis
	DB831	Gnathostomiasis
	DB832	Angiostrongyliasis forårsaget af Parastrongylus cantonensis
	DB833	Syngamiasis
	DB834	Intern infestation med igler
	DB838	Anden ormesygdom
	DB839	Ormesygdom UNS
Infestationer med lus, mider og andre ektoparasitter [DB85-DB89]
	DB85	Infestation med lus
	DB850	Infestation med hovedlus
	DB851	Infestation med kropslus
	DB852	Infestation med lus UNS
	DB853	Infestation med fladlus
	DB854	Blandingsinfestation med lus
	DB86	Fnat
	DB869	Scabies UNS
	DB869A	Scabies crustosa
	DB869B	Persisterende noduli ved scabies
	DB87	Myiasis
	DB870	Kutan myiasis
	DB871	Myiasis i sår
	DB872	Okulær myiasis
	DB873	Nasofaryngeal myiasis
	DB874	Myiasis i øre
	DB878	Myiasis med anden lokalisation
	DB879	Myiasis UNS
	DB88	Andre infestationer med leddyr
	DB880	Anden sygdom fremkaldt af mider
	DB881	Infestation med sandlopper
	DB882	Infestation med andet leddyr
	DB883	Ekstern infestation med igler
	DB888	Anden infestation med leddyr
	DB888A	Cheyletiella-infestation
	DB888B	Infestation med væggelus
	DB888C	Infestation med lopper
	DB888D	Infestation med hårsækmider
	DB889	Infestation med leddyr UNS
	DB89	Sygdom forårsaget af parasit UNS
	DB899	Parasitær sygdom UNS
	DB899A	Parasitæmi UNS
Følgetilstande efter infektiøse og parasitære sygdomme [DB90-DB94]
	DB90	Følger efter tuberkulose
	DB900	Følger efter tuberkulose i centralnervesystemet
	DB901	Følger efter tuberkulose i urin- og kønsorganer
	DB902	Følger efter tuberkulose i knogler og led
	DB908	Følger efter tuberkulose i andet organ
	DB909	Følger efter tuberkulose i åndedrætsorgan og uden angivelse af lokalisation
	DB91	Følger efter polio
	DB919	Følger efter poliomyelitis
	DB92	Følger efter spedalskhed
	DB929	Følger efter lepra
	DB94	Følger efter andre infektiøse og parasitære sygdomme
	DB940	Følger efter trakom
	DB941	Følger efter viral hjernebetændelse
	DB942	Følger efter viral leverbetændelse
	DB948	Følger efter anden infektiøs eller parasitær sygdom
	DB949	Følger efter infektiøs eller parasitær sygdom UNS
Bakterielle, virale og andre infektiøse agentia [DB95-DB98]
	DB95	Streptokokker og stafylokokker som årsag til sygdom
	DB950	Streptokokker, gruppe A, som årsag til sygdom
	DB951	Streptokokker, gruppe B, som årsag til sygdom
	DB952	Streptokokker, gruppe D, som årsag til sygdom
	DB953	Pneumokokker som årsag til sygdom
	DB954	Anden streptokok som årsag til sygdom
	DB955	Streptokokker UNS som årsag til sygdom
	DB956	Staphylococcus aureus som årsag til sygdom
	DB956A	Staphylococcus aureus methicillin resistent (MRSA)
	DB957	Anden stafylokok som årsag til sygdom
	DB958	Stafylokok UNS som årsag til sygdom
	DB96	Andre bakterier som årsag til sygdom
	DB960	Mycoplasma pneumoniae som årsag til sygdom
	DB961	Klebsiella pneumoniae om årsag til sygdom
	DB962	Escherichia coli som årsag til sygdom
	DB963	Haemophilus influenzae som årsag til sygdom
	DB964	Proteus som årsag til sygdom
	DB965	Pseudomonas som årsag til sygdom
	DB966	Bacillus fragilis som årsag til sygdom
	DB967	Clostridium perfringens som årsag til sygdom
	DB968	Anden bakterie som årsag til sygdom
	DB97	Virus som årsag til sygdom
	DB970	Adenovirus som årsag til sygdom
	DB971	Enterovirus som årsag til sygdom
	DB972	Coronavirus som årsag til sygdom
	DB973	Retrovirus som årsag til sygdom
	DB974	Respiratory syncytial (RS) virus som årsag til sygdom
	DB975	Reovirus som årsag til sygdom
	DB976	Parvovirus som årsag til sygdom
	DB977	Papillomavirus som årsag til sygdom
	DB978	Anden virus som årsag til sygdom
	DB98	Andre infektiøse agentia som årsag til sygdom
	DB980	Helicobacter pylori som årsag til sygdom
	DB981	Vibrio vulnificus som årsag til sygdom
Andre infektionssygdomme [DB99]
	DB99	Andre eller ikke nærmere specificerede infektiøse sygdomme
	DB999	Anden eller ikke specificeret infektionssygdom
Kræft i læber, mundhule og svælg [DC00-DC14]
	DC00	Læbekræft
	DC000	Kræft i overlæbens yderside
	DC001	Kræft i underlæbens yderside
	DC002	Kræft i læbens yderside UNS
	DC003	Kræft i overlæbens slimhinde
	DC004	Kræft i underlæbens slimhinde
	DC005	Kræft i læbens slimhinde UNS
	DC006	Kræft i mundvig
	DC008	Kræft i læbe overgribende flere lokalisationer
	DC009	Læbekræft UNS
	DC009X	Lokalrecidiv fra læbekræft
	DC01	Kræft i basis af tunge
	DC019	Kræft i tungebasis
	DC019X	Lokalrecidiv fra kræft i tungebasis
	DC02	Kræft i andre og ikke specificerede dele af tungen
	DC020	Kræft i tungens overside
	DC021	Kræft i tungeranden
	DC021A	Kræft i tungespidsen
	DC022	Kræft i tungens underside
	DC022A	Kræft i tungebåndet
	DC023	Kræft i tungens forreste to tredjedele UNS
	DC024	Kræft i tonsilla linguae
	DC028	Kræft i tungen overgribende flere lokalisationer
	DC029	Tungekræft UNS
	DC029X	Lokalrecidiv fra tungekræft
	DC03	Kræft i tandkødet
	DC030	Kræft i tandkødet i overmunden
	DC031	Kræft i tandkødet i undermunden
	DC039	Kræft i tandkødet UNS
	DC039X	Lokalrecidiv fra kræft i tandkødet
	DC04	Kræft i mundgulvet
	DC040	Kræft i mundgulvets forreste del
	DC041	Kræft i mundgulvets laterale del
	DC048	Kræft i mundgulvet overgribende flere lokalisationer
	DC049	Kræft i mundgulvet UNS
	DC049X	Lokalrecidiv fra kræft i mundgulvet
	DC05	Kræft i ganen
	DC050	Kræft i den hårde gane
	DC051	Kræft i den bløde gane
	DC052	Kræft i drøbelen
	DC058	Kræft i ganen overgribende flere lokalisationer
	DC059	Ganekræft UNS
	DC059X	Lokalrecidiv fra ganekræft
	DC06	Kræft i andre og ikke specificerede dele af mundhulen
	DC060	Kræft i kindens slimhinde
	DC061	Kræft i vestibulum oris
	DC062	Kræft i slimhinden bag kindtænderne
	DC068	Kræft i mundhulen overgribende flere lokalisationer
	DC069	Kræft i mundhulen UNS
	DC069X	Lokalrecidiv fra kræft i mundhulen
	DC07	Kræft i ørespytkirtel
	DC079	Kræft i ørespytkirtel
	DC079X	Lokalrecidiv fra kræft i ørespytkirtel
	DC08	Kræft i andre og ikke specificerede store spytkirtler
	DC080	Kræft i glandula submandibularis
	DC081	Kræft i glandula sublingualis
	DC088	Kræft i stor spytkirtel overgribende flere lokalisationer
	DC089	Kræft i stor spytkirtel UNS
	DC089X	Lokalrecidiv fra kræft i stor spytkirtel
	DC09	Kræft i tonsiller
	DC090	Kræft i tonsilleje
	DC091	Kræft i ganebuen
	DC091A	Kræft i forreste ganebue
	DC091B	Kræft i bageste ganebue
	DC092	Kræft i tonsilla palatina
	DC098	Kræft i tonsil overgribende flere lokalisationer
	DC099	Kræft i tonsil UNS
	DC099X	Lokalrecidiv fra kræft i tonsil
	DC10	Kræft i mundsvælget
	DC100	Kræft i vallecula epiglottica
	DC101	Kræft i strubelågets forflade
	DC102	Kræft i oropharynx lateralvæg
	DC103	Kræft i oropharynx bagvæg
	DC104	Kræft i brankialcyste eller brankialfure
	DC104A	Kræft i brankialcyste
	DC104B	Kræft i brankialfure
	DC108	Kræft i mundsvælget overgribende flere lokalisationer
	DC109	Kræft i mundsvælget UNS
	DC109X	Lokalrecidiv fra kræft i mundsvælget
	DC11	Kræft i næsesvælget
	DC110	Kræft i næsesvælgets loft
	DC111	Kræft i næsesvælgets bagvæg
	DC112	Kræft i næsesvælgets sidevæg
	DC113	Kræft i næsesvælgets forvæg
	DC118	Kræft i næsesvælget overgribende flere lokalisationer
	DC119	Kræft i næsesvælget UNS
	DC119X	Lokalrecidiv fra kræft i næsesvælget
	DC12	Kræft i recessus piriformis
	DC129	Kræft i recessus piriformis
	DC129X	Lokalrecidiv fra kræft i recessus piriformis
	DC13	Kræft i hypopharynx
	DC130	Kræft i regio postcricoideae
	DC131	Kræft i plica aryepiglottica
	DC132	Kræft i hypopharynx bagvæg
	DC138	Kræft i hypopharynx overgribende flere lokalisationer
	DC139	Kræft i hypopharynx UNS
	DC139X	Lokalrecidiv fra kræft i hypopharynx
	DC14	Kræft med andre og dårligt specificerede lokalisationer i læbe, mundhule og svælg
	DC140	Kræft i svælget UNS
	DC140X	Lokalrecidiv fra kræft i svælget
	DC141	Kræft i laryngopharynx
	DC142	Kræft i Waldeyers ring
	DC148	Kræft i læbe, mundhule og svælg overgribende flere lokalisationer
Kræft i fordøjelsesorganer [DC15-DC26]
	DC15	Kræft i spiserøret
	DC153	Kræft i spiserørets øverste tredjedel
	DC154	Kræft i spiserørets midterste tredjedel
	DC155	Kræft i spiserørets nederste tredjedel
	DC158	Kræft i spiserøret overgribende flere lokalisationer
	DC159	Kræft i spiserøret UNS
	DC159X	Lokalrecidiv fra kræft i spiserøret
	DC16	Kræft i mavesækken
	DC160	Kræft i cardia
	DC161	Kræft i fundus ventriculi
	DC162	Kræft i corpus ventriculi
	DC163	Kræft i antrum pyloricum
	DC164	Kræft i pylorus
	DC165	Kræft i curvatura gastrica minor
	DC166	Kræft i curvatura gastrica major
	DC168	Kræft i mavesækken overgribende flere lokalisationer
	DC169	Kræft i mavesækken UNS
	DC169X	Lokalrecidiv fra kræft i mavesækken
	DC17	Kræft i tyndtarmen
	DC170	Kræft i tolvfingertarmen
	DC171	Kræft i jejunum
	DC172	Kræft i ileum
	DC173	Kræft i Meckels divertikel
	DC178	Kræft i tyndtarmen overgribende flere lokalisationer
	DC179	Kræft i tyndtarmen UNS
	DC179X	Lokalrecidiv fra kræft i tyndtarmen
	DC18	Kræft i tyktarmen
	DC180	Kræft i caecum
	DC180A	Kræft i valva ileocaecalis
	DC181	Kræft i blindtarmen
	DC182	Kræft i colon ascendens
	DC183	Kræft i flexura coli dextra
	DC184	Kræft i colon transversum
	DC185	Kræft i flexura coli sinistra
	DC186	Kræft i colon descendens
	DC187	Kræft i colon sigmoideum
	DC188	Kræft i tyktarmen overgribende flere lokalisationer
	DC188A	Hereditær non-polypøs kolorektal cancer (HNPCC)
	DC189	Kræft i tyktarmen UNS
	DC189X	Lokalrecidiv fra kræft i tyktarmen
	DC20	Kræft i endetarmen
	DC209	Kræft i endetarmen
	DC209X	Lokalrecidiv fra kræft i endetarmen
	DC21	Kræft i endetarmsåbningen og analkanalen
	DC210	Kræft i endetarmsåbningen UNS
	DC210X	Lokalrecidiv fra kræft i endetarmsåbningen
	DC211	Kræft i analkanalen
	DC211X	Lokalrecidiv fra kræft i analkanalen
	DC212	Neoplasma malignum cloacogenica ani
	DC218	Kræft i endetarm, endetarmsåbning og analkanal overgribende flere lokalisationer
	DC22	Kræft i leveren og intrahepatiske galdegange
	DC220	Hepatocellulært karcinom
	DC221	Kræft i intrahepatiske galdegange
	DC221A	Cholangiocarcinoma, intrahepatisk
	DC222	Hepatoblastom
	DC223	Angiosarkom i leveren
	DC224	Anden form for sarkom i leveren
	DC227	Anden kræft i leveren
	DC229	Kræft i leveren UNS
	DC229X	Lokalrecidiv fra kræft i leveren
	DC23	Kræft i galdeblæren
	DC239	Kræft i galdeblæren
	DC239X	Lokalrecidiv fra kræft i galdeblæren
	DC24	Kræft i andre og ikke specificerede dele af galdeveje
	DC240	Kræft i ekstrahepatiske galdeveje
	DC240A	Kræft i ductus choledochus
	DC240B	Kræft i ductus cysticus
	DC240C	Kræft i ductus hepaticus communis
	DC240D	Kræft i ductus hepaticus dexter
	DC240E	Kræft i ductus hepaticus sinister
	DC241	Kræft i papilla Vateri
	DC248	Kræft i galdeveje overgribende flere lokalisationer
	DC249	Kræft i galdeveje UNS
	DC249X	Lokalrecidiv fra kræft i galdeveje
	DC25	Kræft i bugspytkirtlen
	DC250	Kræft i caput pancreatis
	DC251	Kræft i corpus pancreatis
	DC252	Kræft i cauda pancreatis
	DC253	Kræft i ductus pancreaticus
	DC254	Kræft i Langerhanske øer
	DC257	Kræft i andre dele af bugspytkirtlen
	DC258	Kræft i bugspytkirtlen overgribende flere lokalisationer
	DC259	Kræft i bugspytkirtlen UNS
	DC259X	Lokalrecidiv fra kræft i bugspytkirtlen
	DC26	Kræft i andre og dårligt specificerede fordøjelsesorganer
	DC260	Kræft i tarmkanalen UNS
	DC261	Kræft i milten
	DC268	Kræft i fordøjelsesorganerne overgribende flere lokalisationer
	DC269	Kræft i fordøjelseorganerne UNS
	DC269X	Lokalrecidiv fra kræft i fordøjelseorganerne
Kræft i åndedrætsorganer og organer i brysthulen [DC30-DC39]
	DC30	Kræft i næsehulen og mellemøret
	DC300	Kræft i næsehulen
	DC300A	Kræft i concha nasi
	DC300B	Kræft i næseskillevæggen
	DC300C	Kræft i vestibulum nasi
	DC300X	Lokalrecidiv fra kræft i næsehulen
	DC301	Kræft i mellemøre
	DC301A	Kræft i cellulae mastoideae
	DC301B	Kræft i tuba auditiva
	DC301X	Lokalrecidiv fra kræft i mellemøre
	DC31	Kræft i bihuler
	DC310	Kræft i kæbehulen
	DC311	Kræft i sinus ethmoidalis
	DC312	Kræft i pandehulen
	DC313	Kræft i sinus sphenoidalis
	DC318	Kræft i bihuler overgribende flere lokalisationer
	DC319	Kræft i bihule UNS
	DC319X	Lokalrecidiv fra kræft i bihule
	DC32	Kræft i strubehovedet
	DC320	Kræft i glottis
	DC320A	Kræft i stemmelæbe
	DC321	Kræft i strubehovedet lokaliseret oven for glottis
	DC321A	Kræft i epiglottis' bagflade
	DC321B	Kræft i epiglottis lokaliseret over os hyoideum
	DC321C	Kræft i laryngeale side af plica aryepiglottica
	DC321D	Kræft i falsk stemmelæbe
	DC322	Kræft i strubehovedet lokaliseret neden for glottis
	DC323	Kræft i brusk i strubehovedet
	DC328	Kræft i strubehovedet overgribende flere lokalisationer
	DC329	Kræft i strubehovedet UNS
	DC329X	Lokalrecidiv fra kræft i strubehovedet
	DC33	Kræft i luftrøret
	DC339	Kræft i luftrøret
	DC339X	Lokalrecidiv fra kræft i luftrøret
	DC37	Kræft i thymus
	DC379	Kræft i thymus
	DC379X	Lokalrecidiv fra kræft i thymus
	DC38	Kræft i hjerte, mediastinum og lungehinde
	DC381	Kræft i mediastinum anterius
	DC382	Kræft i mediastinum posterius
	DC383	Kræft i mediastinum UNS
	DC383X	Lokalrecidiv fra kræft i mediastinum
	DC388	Kræft i hjerte, mediastinum og lungehinde overgribende flere lokalisationer
	DC39	Kræft med andre og dårligt specificerede lokalisationer i åndedrætsorganer og organer i brysthulen
	DC390	Kræft i øvre luftveje UNS
	DC398	Kræft i brysthule og luftveje overgribende flere lokalisationer
	DC399	Kræft i åndedrætsorgan eller organ i brysthule med dårligt specificeret lokalisation
	DC399X	Lokalrecidiv fra kræft i åndedrætsorgan eller organ i brysthule
Kræft i knogler og ledbrusk [DC40-DC41]
	DC40	Kræft i knogler og ledbrusk i ekstremiteter
	DC400	Kræft i skulderblad, lange knogler eller ledbrusk i overekstremitet
	DC400A	Kræft i ledbrusk på lang knogle i overekstremitet
	DC400B	Kræft i ledbrusk på skulderblad
	DC400C	Knoglekræft i lang knogle i overekstremitet
	DC400D	Knoglekræft i skulderblad
	DC401	Kræft i kort knogle eller ledbrusk i overekstremitet
	DC401A	Kræft i ledbrusk på kort knogle i overekstremitet
	DC401B	Knoglekræft i kort knogle i overekstremitet
	DC402	Kræft i lang knogle eller ledbrusk i underekstremitet
	DC402A	Kræft i ledbrusk på lang knogle i underekstremitet
	DC402B	Knoglekræft i lang knogle i underekstremitet
	DC403	Kræft i kort knogle eller ledbrusk i underekstremitet
	DC403A	Kræft i ledbrusk på kort knogle i underekstremitet
	DC403B	Knoglekræft i kort knogle i underekstremitet
	DC408	Kræft i knogle og ledbrusk i ekstremitet overgribende flere lokalisationer
	DC409	Kræft i knogle eller ledbrusk i ekstremitet UNS
	DC409X	Lokalrecidiv fra kræft i knogle eller ledbrusk i ekstremitet
	DC41	Kræft i knogler og ledbrusk med andre og ikke specificerede lokalisationer
	DC410	Kræft i kranie eller ansigtsknogle
	DC410A	Kræft i kranieknogle
	DC410B	Kræft i ansigtsknogle UNS
	DC410C	Kræft i ledbrusk i kraniet
	DC410D	Kræft i ledbrusk i ansigtet
	DC410E	Knoglekræft i overkæben
	DC410F	Knoglekræft i øjenhule
	DC410G	Kræft i ledbrusk i overkæben
	DC411	Kræft i underkæben
	DC411A	Kræft i ledbrusk i underkæben
	DC412	Kræft i rygsøjlen
	DC412A	Kræft i ledbrusk i rygsøjlen
	DC412B	Knoglekræft i ryghvirvel
	DC413	Kræft i ribben, brystben eller kraveben
	DC413A	Kræft i ledbrusk på kraveben
	DC413B	Kræft i ribbensbrusk
	DC413C	Kræft i brystbenets ledbrusk
	DC413D	Kræft i kraveben
	DC413E	Kræft i ribben
	DC413F	Kræft i brystbenet
	DC414	Kræft i bækken, korsben eller haleben
	DC414A	Kræft i brusk i halebenet
	DC414B	Kræft i brusk i bækkenet
	DC414C	Kræft i brusk i korsbenet
	DC414D	Knoglekræft i halebenet
	DC414E	Knoglekræft i bækkenknogle
	DC414F	Knoglekræft i korsbenet
	DC418	Kræft i knogle eller ledbrusk overgribende flere lokalisationer
	DC419	Kræft i knogle eller ledbrusk UNS
	DC419A	Kræft i ledbrusk UNS
	DC419B	Kræft i knogle UNS
	DC419X	Lokalrecidiv fra kræft i knogle eller ledbrusk
Modermærkekræft i hud og anden hudkræft [DC43-DC44]
	DC43	Modermærkekræft i huden
	DC430	Malignt melanom i hud på læbe
	DC431	Malignt melanom i hud på øjenlåg
	DC431A	Malignt melanom i øjenkrog
	DC431B	Malignt melanom i øjenlåg
	DC432	Malignt melanom i hud på øre eller i ydre øregang
	DC432A	Malignt melanom i hud på øre
	DC432B	Malignt melanom i hud i ydre øregang
	DC433	Malignt melanom med anden eller ikke specificeret lokalisation i ansigtet
	DC434	Malignt melanom i hud på skalpen eller halsen
	DC434A	Malignt melanom i hud på skalpen
	DC434B	Malignt melanom i hud på halsen
	DC435	Malignt melanom i hud på kroppen
	DC435A	Malignt melanom i hud i anus
	DC435B	Malignt melanom i hud på bryst
	DC435C	Malignt melanom i hud i perineum
	DC435L	Malignt melanom i anale marginalzone
	DC435M	Perianalt kutant malignt melanom
	DC436	Malignt melanom i hud på overekstremitet
	DC436A	Malignt melanom i hud på skulder
	DC436B	Malignt melanom i hud på arm
	DC436C	Malignt melanom i hud på hånd eller finger
	DC437	Malignt melanom i hud på underekstremitet
	DC437A	Malignt melanom i hud på ben
	DC437B	Malignt melanom i hud på hofte
	DC437C	Malignt melanom i hud på fod eller tå
	DC438	Malignt melanom overgribende flere lokalisationer
	DC439	Malignt melanom i huden UNS
	DC439X	Lokalrecidiv fra malignt melanom i huden
	DC44	Anden hudkræft
	DC440	Anden hudkræft på læbe
	DC441	Anden hudkræft på øjenlåg
	DC441A	Anden hudkræft i øjenkrog
	DC442	Anden hudkræft på øre eller i ydre øregang
	DC442A	Anden hudkræft på øre
	DC442B	Anden hudkræft i ydre øregang
	DC443	Anden hudkræft i ansigtet med anden eller ikke specificeret lokalisation
	DC443J	Anden hudkræft
	DC444	Anden hudkræft på skalpen eller halsen
	DC444A	Anden hudkræft på skalpen
	DC444B	Anden hudkræft på halsen
	DC444E	Anden hudkræft
	DC445	Anden hudkræft på kroppen
	DC445A	Anden hudkræft i anus
	DC445B	Anden hudkræft på bryst
	DC445C	Anden hudkræft i perineum
	DC446	Anden hudkræft på overekstremitet
	DC446A	Anden hudkræft på skulder
	DC446B	Anden hudkræft på arm
	DC446C	Anden hudkræft på hånd eller finger
	DC446J	Hudkræft (historisk)
	DC447	Anden hudkræft på underekstremitet
	DC447A	Anden hudkræft på hofte
	DC447B	Anden hudkræft på ben
	DC447C	Anden hudkræft på fod eller tå
	DC448	Anden hudkræft overgribende flere lokalisationer
	DC449	Anden hudkræft UNS
	DC449X	Lokalrecidiv fra anden hudkræft
Kræft i mesotel, bindevæv og andet bløddelsvæv [DC45-DC49]
	DC45	Maligne mesoteliomer
	DC450	Malignt mesoteliom i lungehinde
	DC451	Malignt mesoteliom i bughinden
	DC452	Malignt mesoteliom i perikardiet
	DC457	Malignt mesoteliom med anden lokalisation
	DC459	Malignt mesoteliom UNS
	DC459X	Lokalrecidiv fra malignt mesoteliom
	DC46	Kaposis sarkom
	DC460	Kaposis sarkom i huden
	DC461	Kaposis sarkom i bindevæv
	DC462	Kaposis sarkom i ganen
	DC463	Kaposis sarkom i lymfeknuder
	DC467	Kaposis sarkom med anden lokalisation
	DC468	Kaposis sarkom i multiple lokalisationer
	DC469	Kaposis sarkom UNS
	DC469X	Lokalrecidiv fra Kaposis sarkom
	DC47	Kræft i perifere nerver og autonome nervesystem
	DC470	Kræft i perifer nerve eller autonome nervesystem i hoved, ansigt eller hals
	DC470A	Kræft i perifer nerve i hovedet
	DC470B	Kræft i perifer nerve i halsen
	DC470C	Kræft i perifer nerve i ansigtet
	DC470D	Kræft i autonome nervesystem i hovedet
	DC470E	Kræft i autonome nervesystem i halsen
	DC470F	Kræft i autonome nervesystem i ansigtet
	DC471	Kræft i perifer nerve eller autonome nervesystem i overekstremitet
	DC471A	Kræft i perifer nerve i skulderregion
	DC471B	Kræft i perifer nerve i arm eller hånd
	DC471C	Kræft i autonome nervesystem i skulderregion
	DC471D	Kræft i autonome nervesystem i arm eller hånd
	DC472	Kræft i perifer nerve eller autonome nervesystem i underekstremitet
	DC472A	Kræft i perifer nerve i hofteregion
	DC472B	Kræft i perifer nerve i ben eller fod
	DC472C	Kræft i autonome nervesystem i hofteregion
	DC472D	Kræft i autonome nervesystem i ben eller fod
	DC473	Kræft i perifer nerve eller autonome nervesystem i thorax
	DC473A	Kræft i perifer nerve i thorax
	DC473B	Kræft i autonome nervesystem i thorax
	DC474	Kræft i perifer nerve eller autonome nervesystem i abdomen
	DC474A	Kræft i perifer nerve i abdomen
	DC474B	Kræft i autonome nervesystem i abdomen
	DC475	Kræft i perifer nerve eller autonome nervesystem i bækkenet
	DC475A	Kræft i perifer nerve i bækkenet
	DC475B	Kræft i autonome nervesystem i bækkenet
	DC476	Kræft i perifer nerve eller autonome nervesystem i truncus UNS
	DC476A	Kræft i perifer nerve i truncus
	DC476B	Kræft i autonome nervesystem i truncus
	DC478	Kræft i perifere nerver eller autonome nervesystem overgribende flere lokalisationer
	DC478A	Kræft i perifere nerver overgribende flere lokalisationer
	DC478B	Kræft i autonome nervesystem overgribende flere lokalisationer
	DC479	Kræft i perifer nerve eller autonome nervesystem UNS
	DC479A	Kræft i perifer nerve UNS
	DC479B	Kræft i autonome nervesystem UNS
	DC479X	Lokalrecidiv fra kræft i perifer nerve eller autonome nervesystem
	DC48	Kræft i bughinden og i bughulens bagvæg
	DC480	Kræft i retroperitoneum
	DC480X	Lokalrecidiv fra kræft i retroperitoneum
	DC481	Kræft i specificeret del af peritoneum
	DC481A	Kræft i mesenteriet
	DC481B	Kræft i tarmkrøset
	DC481C	Kræft i oment
	DC482	Kræft i peritoneum UNS
	DC482X	Lokalrecidiv fra kræft i peritoneum
	DC488	Kræft i bughinden og bughulens bagvæg overgribende flere lokalisationer
	DC49	Kræft i andet bindevæv og bløddelsvæv
	DC490	Kræft i bindevæv og bløddelsvæv i hoved, ansigt eller hals
	DC490A	Kræft i bindevæv og bløddelsvæv i hovedet
	DC490B	Kræft i bindevæv og bløddelsvæv i halsen
	DC490C	Kræft i bindevæv og bløddelsvæv i ansigtet
	DC491	Kræft i bindevæv og bløddelsvæv i overekstremitet
	DC491A	Kræft i bindevæv og bløddelsvæv i skulderregion
	DC491B	Kræft i bindevæv og bløddelsvæv i arm
	DC492	Kræft i bindevæv og bløddelsvæv i underekstremitet
	DC492A	Kræft i bindevæv og bløddelsvæv i ben
	DC492B	Kræft i bindevæv og bløddelsvæv i hofteregion
	DC493	Kræft i bindevæv og bløddelsvæv i thorax
	DC493A	Kræft i bindevæv og bløddelsvæv i armhule
	DC493B	Kræft i bindevæv og bløddelsvæv i mellemgulvet
	DC494	Kræft i bindevæv og bløddelsvæv i abdomen
	DC495	Kræft i bindevæv og bløddelsvæv i bækkenet
	DC495A	Kræft i bindevæv og bløddelsvæv i perineum
	DC496	Kræft i bindevæv og bløddelsvæv i truncus UNS
	DC498	Kræft i bindevæv og bløddelsvæv overgribende flere lokalisationer
	DC499	Kræft i bindevæv og bløddelsvæv UNS
	DC499X	Lokalrecidiv fra kræft i bindevæv og bløddelsvæv
Brystkræft [DC50]
	DC50	Brystkræft
	DC500	Kræft i brystvorte eller areola mammae
	DC500A	Kræft i areolae mammae
	DC500B	Kræft i brystvorte
	DC501	Brystkræft i den centrale del af mamma
	DC502	Brystkræft i den øvre mediale kvadrant af mamma
	DC503	Brystkræft i den nedre mediale kvadrant af mamma
	DC504	Brystkræft i den øvre laterale kvadrant af mamma
	DC505	Brystkræft i den nedre laterale kvadrant af mamma
	DC506	Brystkræft i processus axillaris mammae
	DC508	Brystkræft overgribende flere lokalisationer
	DC509	Brystkræft UNS
	DC509X	Lokalrecidiv fra brystkræft
Kræft i kvindelige kønsorganer [DC51-DC58]
	DC51	Kræft i ydre kvindelige kønsorganer
	DC510	Kræft i stor kønslæbe
	DC510A	Kræft i Bartholins kirtel
	DC511	Kræft i lille kønslæbe
	DC512	Kræft i klitoris
	DC518	Kræft i ydre kvindelige kønsorganer overgribende flere lokalisationer
	DC519	Kræft i ydre kvindelige kønsorganer UNS
	DC519X	Lokalrecidiv fra kræft i ydre kvindelige kønsorganer
	DC52	Kræft i vagina
	DC529	Vaginakræft
	DC529X	Lokalrecidiv fra vaginakræft
	DC53	Kræft i livmoderhalsen
	DC539	Livmoderhalskræft
	DC539X	Lokalrecidiv fra livmoderhalskræft
	DC54	Kræft i livmoderen
	DC549	Livmoderkræft
	DC549X	Lokalrecidiv fra livmoderkræft
	DC55	Kræft i livmoderen uden nærmere specificeret lokalisation
	DC559	Kræft i livmoderen uden nærmere specificeret lokalisation
	DC56	Kræft i æggestok
	DC569	Æggestokkræft
	DC569A	Ekstragonadal germinalcelletumor (ektopisk ovarie)
	DC569X	Lokalrecidiv fra æggestokkræft
	DC57	Kræft i andre og ikke specificerede kvindelige kønsorganer
	DC570	Kræft i æggeleder
	DC571	Kræft i ligamentum latum uteri
	DC572	Kræft i ligamentum teres uteri
	DC573	Kræft i parametriet
	DC574	Kræft i adnexa uteri
	DC577	Kræft i anden specificeret struktur i kvindeligt kønsorgan
	DC578	Kræft i kvindelige kønsorganer overgribende flere lokalisationer
	DC579	Kræft i kvindeligt kønsorgan UNS
	DC579X	Lokalrecidiv fra kræft i kvindeligt kønsorgan
	DC58	Kræft i moderkagen
	DC589	Kræft i moderkagen UNS
	DC589A	Choriokarcinom i placenta
	DC589B	Chorionepiteliom i placenta
Kræft i mandlige kønsorganer [DC60-DC63]
	DC60	Kræft i penis
	DC600	Kræft i forhuden
	DC601	Kræft i glans penis
	DC602	Kræft i corpus penis
	DC608	Kræft i penis overgribende flere lokalisationer
	DC609	Kræft i penis UNS
	DC609X	Lokalrecidiv fra kræft i penis
	DC61	Kræft i blærehalskirtlen
	DC619	Prostatakræft
	DC619X	Lokalrecidiv fra prostatakræft
	DC62	Testikelkræft
	DC620	Kræft i ikke-nedstegen testikel
	DC621	Kræft i testikel i scrotum
	DC629	Testikelkræft UNS
	DC629A	Ekstragonadal germinalcelletumor (ektopisk testis)
	DC629X	Lokalrecidiv fra testikelkræft
	DC63	Kræft i andre og ikke specificerede mandlige kønsorganer
	DC630	Kræft i bitestikel
	DC631	Kræft i sædstreng
	DC632	Kræft i scrotum
	DC637	Kræft i andet mandligt kønsorgan
	DC637A	Kræft i tunica vaginalis scroti
	DC637B	Kræft i vesicula seminalis
	DC638	Kræft i mandlige kønsorganer overgribende flere lokalisationer
	DC639	Kræft i mandligt kønsorgan UNS
	DC639X	Lokalrecidiv fra kræft i mandligt kønsorgan
Kræft i nyre og urinveje [DC64-DC68]
	DC64	Nyrekræft
	DC649	Nyrekræft
	DC649X	Lokalrecidiv fra nyrekræft
	DC65	Kræft i nyrebækken
	DC659	Kræft i nyrebækken
	DC659X	Lokalrecidiv fra kræft i nyrebækken
	DC66	Kræft i urinleder
	DC669	Kræft i urinleder
	DC669X	Lokalrecidiv fra kræft i urinleder
	DC67	Kræft i urinblæren
	DC676	Kræft i ostium ureteris
	DC677	Kræft i urachus
	DC679	Kræft i urinblæren UNS
	DC679X	Lokalrecidiv fra kræft i urinblæren
	DC68	Kræft i andre og ikke specificerede urinorganer
	DC680	Kræft i urinrøret
	DC680X	Lokalrecidiv fra kræft i urinrøret
	DC681	Kræft i glandula paraurethralis s. bulbourethralis
	DC688	Kræft i urinorganer overgribende flere lokalisationer
	DC689	Kræft i urinorgan UNS
	DC689X	Lokalrecidiv fra kræft i urinorgan
Kræft i øje, hjerne og andre dele af centralnervesystem [DC69-DC72]
	DC69	Kræft i øje og omgivende strukturer
	DC690	Kræft i conjunctiva
	DC691	Kræft i cornea
	DC692	Kræft i retina
	DC692A	Retinoblastom
	DC693	Kræft i choroidea
	DC694	Kræft i corpus ciliare
	DC695	Kræft i tårekirtel eller tårekanal
	DC695A	Kræft i tårekanal
	DC695B	Kræft i tårekirtel
	DC696	Kræft i øjenhule
	DC698	Kræft i øje overgribende flere lokalisationer
	DC699	Kræft i øje UNS
	DC699A	Kræft i øjeæble
	DC699X	Lokalrecidiv fra kræft i øje
	DC70	Kræft i hjernehinden og rygmarvshinden
	DC700	Kræft i hjernehinden
	DC701	Kræft i rygmarvshinden
	DC709	Kræft i hjernehinden eller rygmarvshinden UNS
	DC709X	Lokalrecidiv fra kræft i hjernehinden eller rygmarvshinden
	DC71	Kræft i hjernen
	DC710	Kræft i storhjernen
	DC710A	Kræft i corpus callosum
	DC710B	Supratentoriel kræft i storhjernen UNS
	DC711	Kræft i hjernens pandelap
	DC712	Kræft i hjernens tindingelap
	DC713	Kræft i hjernens isselap
	DC714	Kræft i hjernens nakkelap
	DC715	Intraventrikulær kræft i hjernen
	DC716	Kræft i lillehjernen
	DC717	Kræft i hjernestammen eller 4. ventrikel
	DC717A	Kræft i 4. ventrikel
	DC717B	Kræft i hjernestammen
	DC717C	Infratentoriel kræft i hjernen UNS
	DC718	Kræft i hjernen overgribende flere lokalisationer
	DC719	Kræft i hjernen UNS
	DC719X	Lokalrecidiv fra kræft i hjernen
	DC72	Kræft i rygmarv, kranienerver og andre dele af centralnervesystemet
	DC720	Kræft i rygmarven
	DC721	Kræft i cauda equina
	DC722	Kræft i lugtenerve
	DC722A	Kræft i bulbus olfactorius
	DC723	Kræft i synsnerve
	DC724	Kræft i hørenerve
	DC725	Kræft i anden hjernenerve eller hjernenerve UNS
	DC728	Kræft i centralnervesystemet overgribende flere lokalisationer
	DC729	Kræft i centralnervesystemet UNS
	DC729X	Lokalrecidiv fra kræft i centralnervesystemet
Kræft i skjoldbruskkirtel og andre endokrine kirtler [DC73-DC75]
	DC73	Kræft i skjoldbruskkirtlen
	DC739	Kræft i skjoldbruskkirtlen
	DC739X	Lokalrecidiv fra kræft i skjoldbruskkirtlen
	DC74	Kræft i binyre
	DC740	Kræft i binyrebark
	DC741	Kræft i binyremarv
	DC749	Kræft i binyre UNS
	DC749X	Lokalrecidiv fra kræft i binyre
	DC75	Kræft i andre endokrine kirtler og lignende strukturer
	DC750	Kræft i biskjoldbruskkirtel
	DC751	Kræft i hypofysen
	DC752	Kræft i ductus craniopharyngeus
	DC753	Kræft i corpus pineale
	DC754	Kræft i glomus caroticum
	DC755	Kræft i corpus para-aorticus eller andet paraganglion
	DC755A	Kræft i corpus para-aorticus
	DC755B	Kræft i andet paraganglion
	DC758	Pluriglandulær kræft UNS
	DC759	Kræft i endokrin kirtel UNS
	DC759X	Lokalrecidiv fra kræft i endokrin kirtel
Kræft med dårligt specificerede, sekundære og ikke specificerede lokalisationer [DC76-DC80]
	DC76	Kræft med andre og dårligt specificerede lokalisationer
	DC760	Kræft i hoved, ansigt eller hals uden nærmere specificeret lokalisation
	DC760A	Kræft i hovedet uden nærmere specificeret lokalisation
	DC760B	Kræft i halsen uden nærmere specificeret lokalisation
	DC760C	Kræft i ansigtet uden nærmere specificeret lokalisation
	DC761	Kræft i thorax uden nærmere specificeret lokalisation
	DC762	Kræft i abdomen uden nærmere specificeret lokalisation
	DC763	Kræft i bækkenet uden nærmere specificeret lokalisation
	DC764	Kræft i overekstremitet uden nærmere specificeret lokalisation
	DC765	Kræft i underekstremitet uden nærmere specificeret lokalisation
	DC767	Kræft med anden dårligt specificeret lokalisation
	DC768	Kræft med anden eller dårligt specificeret lokalisation overgribende flere lokalisationer
	DC77	Metastaser og ikke nærmere specificeret kræft i lymfeknuder
	DC770	Metastase eller ikke specificeret kræft i lymfeknuder i hoved, ansigt eller hals
	DC770A	Metastase i lymfeknude i hovedet
	DC770B	Kræft UNS i lymfeknude i hovedet
	DC770C	Metastase i lymfeknude i halsen
	DC770D	Kræft UNS i lymfeknude i halsen
	DC770E	Metastase i lymfeknude i ansigtet
	DC770F	Kræft UNS i lymfeknude i ansigtet
	DC770G	Metastase i supraklavikulær lymfeknude
	DC770H	Kræft UNS i supraklavikulær lymfeknude
	DC771	Metastase eller ikke specificeret kræft i intratorakal lymfeknude
	DC771A	Metastase i intratorakal lymfeknude
	DC771B	Kræft UNS i intratorakal lymfeknude
	DC772	Metastase eller ikke specificeret kræft i intraabdominal lymfeknude
	DC772A	Metastase i intraabdominal lymfeknude
	DC772B	Kræft UNS i intraabdominal lymfeknude
	DC773	Metastase eller ikke specificeret kræft i lymfeknude i axil eller overekstremiteten
	DC773A	Metastase i lymfeknude i axil
	DC773B	Kræft UNS i lymfeknude i axil
	DC773C	Metastase i lymfeknude i overekstremitet
	DC773D	Kræft UNS i lymfeknude i overekstremitet
	DC773E	Metastase i pektoral lymfeknude
	DC773F	Kræft UNS i pektoral lymfeknude
	DC774	Metastase eller ikke specificeret kræft i lymfeknude i lyske eller underekstremitet
	DC774A	Metastase i lymfeknude i underekstremitet
	DC774B	Kræft UNS i lymfeknude i underekstremitet
	DC774C	Metastase i lymfeknude i lyske
	DC774D	Kræft UNS i lymfeknude i lyske
	DC775	Metastase eller ikke specificeret kræft i intrapelvin lymfeknude
	DC775A	Metastase i intrapelvin lymfeknude
	DC775B	Kræft UNS i intrapelvin lymfeknude
	DC778	Metastase eller ikke specificeret kræft i lymfeknuder i multiple lokalisationer
	DC778A	Metastase i lymfeknuder i multiple lokalisationer
	DC778B	Kræft UNS i lymfeknuder i multiple lokalisationer
	DC779	Metastase eller ikke specificeret kræft i lymfeknude UNS
	DC779A	Metastase i lymfeknude UNS
	DC779B	Kræft UNS i lymfeknude UNS
	DC78	Metastaser i åndedrætsorganer og fordøjelsessystemet
	DC780	Metastase i lunge
	DC781	Metastase i mediastinum
	DC782	Metastase i lungehinde
	DC782A	Carcinomatosis pleurae
	DC782B	Malign pleural effusion
	DC783	Metastase med anden eller ikke specificeret lokalisation i åndedrætsorgan
	DC784	Metastase i tyndtarmen
	DC784A	Metastase i duodenum
	DC785	Metastase i tyktarmen eller endetarmen
	DC785A	Metastase i tyktarmen
	DC785B	Metastase i endetarmen
	DC786	Metastase i retroperitonale rum eller i peritoneum
	DC786A	Malign ascites UNS
	DC786B	Metastase i peritoneum
	DC786C	Metastase i retroperitoneale rum
	DC786D	Carcinomatosis peritonei
	DC786E	Pseudomyxoma peritonei
	DC787	Metastase i leveren
	DC788	Metastase med anden eller ikke specificeret lokalisation i fordøjelsesorgan
	DC79	Metastaser i andre specificerede lokalisationer
	DC790	Metastase i nyre eller nyrebækken
	DC790A	Metastase i nyrebækken
	DC790B	Metastase i nyre
	DC791	Metastase i urinblæren eller i andet eller ikke specificeret urinorgan
	DC791I	Metastase i urinblæren
	DC791J	Metastase i prostata
	DC791S	Metastase i penis
	DC791T	Metastase i testikel
	DC791U	Metastase i urinleder
	DC791V	Metastase i urinrøret
	DC791X	Metastase i urinorganer overgribende flere lokalisationer
	DC792	Metastase i huden
	DC793	Metastase i hjernen eller hjernehinder
	DC793A	Metastase i hjernen
	DC793B	Metastase i hjernehinde
	DC793C	Metastase i rygmarvshinde
	DC794	Metastase med anden eller ikke specificeret lokalisation i nervesystemet
	DC795	Metastase i knogle eller knoglemarven
	DC795A	Metastase i knoglemarven
	DC795B	Metastase i knogle
	DC795C	Metastase i ryghvirvel
	DC795D	Metastase i ribben
	DC795E	Metastase i kraniet
	DC796	Metastase i æggestok
	DC797	Metastase i binyre
	DC798	Metastase i anden eller ikke specificeret lokalisation
	DC798A	Carcinomatosis UNS
	DC80	Ikke nærmere specificeret kræft (ukendt primærtumor)
	DC809	Kræft UNS og uden angivelse af lokalisation
	DC809A	Malign kakeksi
Kræft i lymfatisk og bloddannende væv [DC81-DC96]
	DC81	Hodgkin lymfomer
	DC810	Nodulært lymfocytdomineret Hodgkin lymfom
	DC811	Klassisk Hodgkin lymfom med nodulær sklerose
	DC812	Klassisk Hodgkin lymfom med blandet cellularitet
	DC813	Klassisk lymfocytfattigt Hodgkin lymfom
	DC814	Klassisk lymfocytrigt Hodgkin lymfom
	DC817	Andet klassisk Hodgkin lymfom
	DC819	Hodgkin lymfom UNS
	DC82	Follikulære lymfomer
	DC820	Follikulært lymfom, grad I
	DC821	Follikulært lymfom, grad II
	DC822	Follikulært lymfom, grad III
	DC825	Diffust follikelcenter lymfom
	DC826	Kutant follikelcenter lymfom
	DC827	Andet follikulært lymfom
	DC829	Follikulært lymfom UNS
	DC83	Ikke-follikulære lymfomer
	DC830	Småcellet B-celle lymfom
	DC830B	Lymfoplasmacytært lymfom
	DC830C	Nodalt marginalzonelymfom
	DC830D	Splenisk marginalzonelymfom
	DC831	Mantelcelle lymfom
	DC831A	Centrocytisk lymfom
	DC831B	Malign lymfomatøs polypose
	DC833	Diffust storcellet B-celle lymfom
	DC833A	Anaplastisk diffust storcellet B-celle lymfom
	DC833B	CD30-positivt diffust storcellet B-celle lymfom
	DC833C	Centroblastært diffust storcellet B-celle lymfom
	DC833D	Immunoblastært diffust storcellet B-celle lymfom
	DC833E	Plasmablastært diffust storcellet B-celle lymfom
	DC833F	T-cellerigt diffust storcellet B-celle lymfom
	DC835	Lymfoblastært lymfom
	DC835A	Lymfoblastært B-celle lymfom
	DC835B	Lymfoblastært T-celle lymfom
	DC835C	Lymfoblastært lymfom UNS
	DC837	Burkitt lymfom
	DC837A	Atypisk Burkitt lymfom
	DC837B	Burkitt-lignende lymfom
	DC838	Andet ikke-follikulært lymfom
	DC838A	Primært effusionslymfom (af B-celle type)
	DC838B	Intravaskulært storcellet B-celle lymfom
	DC839	Ikke-follikulært (diffust) lymfom UNS
	DC84	Modne NK/T-celle lymfomer
	DC840	Mycosis fungoides
	DC840A	Mycosis fungoides associeret med follikulær mucinose
	DC840B	Pagetoid retikulose
	DC840C	Granulomatøs slack skin (lymphoma malignum)
	DC841	Sézarys sygdom
	DC844	Perifert T-celle lymfom UNS
	DC844F	Lymfoepitelioidt lymfom
	DC844H	Modent T-celle lymfom UNS
	DC845	Andet modent NK/T-celle lymfom
	DC846	Anaplastisk storcellet lymfom, ALK-positivt
	DC846A	Anaplastisk storcellet lymfom, CD30-positivt
	DC847	Anaplastisk storcellet lymfom, ALK-negativt
	DC848	Kutant T-celle lymfom UNS
	DC849	Modent NK/T-celle lymfom UNS
	DC85	Andre og ikke specificerede non-Hodgkin lymfomer
	DC851	B-celle lymfom UNS
	DC852	Mediastinalt (tymisk) storcellet B-celle lymfom
	DC857	Andet non-Hodgkin lymfom
	DC857B	Polymorf posttransplantations lymfoproliferativ sygdom (PTLD)
	DC859	Lymfom (neoplasi) UNS
	DC86	Andre NK/T-celle lymfomer
	DC860	Ekstranodalt NK/T-celle lymfom, nasal type
	DC861	Hepatosplenisk T-celle lymfom
	DC862	Enteropati-type (intestinalt) T-celle lymfom
	DC863	Subkutant panniculitis-lignende T-celle lymfom
	DC864	Blastisk NK-celle lymfom
	DC865	Angioimmunoblastært T-celle lymfom
	DC866	Primært kutane CD30-positive T-celle proliferationer
	DC866A	Lymfomatoid papulose
	DC866B	Primært kutant anaplastisk storcellet lymfom
	DC866C	Primært kutant CD30-positivt storcellet lymfom
	DC88	Maligne immunoproliferative sygdomme
	DC880	Waldenströms makroglobulinæmi
	DC882	Anden heavy chain disease
	DC882A	Gamma heavy chain disease
	DC882B	My heavy chain disease
	DC883	Immunoproliferativ tyndtarmssygdom
	DC883A	Alpha heavy chain disease
	DC883B	Middelhavs lymfom
	DC884	Ekstranodalt marginalzone B-celle lymfom
	DC884A	Lymfom af mucosa-associeret lymfoidt væv (MALT-lymfom)
	DC884B	Lymfom af hud-associeret lymfoidt væv (SALT-lymfom)
	DC884C	Lymfom af bronkie-associeret lymfoidt væv (BALT-lymfom)
	DC887	Anden malign immunoproliferativ sygdom
	DC889	Malign immunoproliferativ sygdom UNS
	DC90	Maligne plasmacelle neoplasier
	DC900	Myelomatose
	DC901	Plasmacelle leukæmi
	DC902	Solitært ikke-ossøst plasmacytom
	DC903	Solitært ossøst plasmacytom
	DC91	Lymfatiske leukæmier
	DC910	Akut lymfoblastær leukæmi (ALL)
	DC911	Kronisk lymfatisk leukæmi af B-celle type (B-CLL)
	DC911A	Lymfoplasmacytær leukæmi
	DC911B	Richter syndrom
	DC913	Prolymfocyt leukæmi af B-celle type
	DC914	Hårcelle leukæmi
	DC915	Adult T-celle lymfom/leukæmi (HTLV-1-associeret)
	DC915A	Adult T-celle lymfom/leukæmi (HTLV-1-associeret), akut variant
	DC915B	Adult T-celle lymfom/leukæmi (HTLV-1-associeret), kronisk variant
	DC915C	Adult T-celle lymfom/leukæmi (HTLV-1-associeret), lymfomatoid variant
	DC915D	Adult T-celle lymfom/leukæmi (HTLV-1-associeret), "smouldering" variant
	DC916	Prolymfocyt leukæmi af T-celle type
	DC917	Anden lymfatisk leukæmi
	DC917B	Large granular T-celle lymfocytær leukæmi
	DC918	Moden B-celle leukæmi af Burkitt-type
	DC919	Lymfatisk leukæmi UNS
	DC92	Myeloide leukæmier
	DC920	Akut myeloblastær leukæmi (AML)
	DC920A	Akut myeloblastær leukæmi med minimal differentiering
	DC920B	Akut myeloblastær leukæmi med modning
	DC920C	Akut myeloblastær leukæmi, AML1/ETO
	DC920D	Akut myeloblastær leukæmi, AML M0
	DC920E	Akut myeloblastær leukæmi, AML M1
	DC920F	Akut myeloblastær leukæmi, AML M2
	DC920G	Akut myeloblastær leukæmi, AML med t(8;21)
	DC920H	Akut myeloblastær leukæmi UNS (uden FAB-klassificering)
	DC921	Kronisk myeloid leukæmi (CML), BCR/ABL-positiv
	DC921A	Kronisk myeloid leukæmi med blastkrise
	DC922	Atypisk kronisk myeloid leukæmi, BCR/ABL-negativ
	DC923	Myeloidt sarkom
	DC923A	Chloroma
	DC923B	Granulocytært sarkom
	DC924	Akut myeloblastær leukæmi, AML M3
	DC924A	Akut myeloblastær leukæmi M3 med t(15;17) og varianter
	DC925	Akut myeloblastær leukæmi, AML M4
	DC925A	Akut myeloblastær leukæmi M4 Eo med inv(16) eller t(16;16)
	DC926	Akut myeloblastær leukæmi med 11q23-abnormalitet
	DC926A	Akut myeloblastær leukæmi med variation af MLL-gen
	DC927	Anden myeloid leukæmi
	DC927B	Kronisk neutrofil leukæmi
	DC928	Akut myeloid leukæmi med multilinje dysplasi
	DC929	Myeloid leukæmi UNS
	DC93	Monocytære leukæmier
	DC930	Akut monoblastær leukæmi, AML M5
	DC930A	Akut monoblastær, AML M5a
	DC930B	Akut monoblastær, AML M5b
	DC931	Kronisk myelomonocytær leukæmi, CMML
	DC931A	Kronisk myelomonocytær leukæmi, CMML-1
	DC931B	Kronisk myelomonocytær leukæmi, CMML-2
	DC931C	Kronisk myelomonocytær, CMML med eosinofili
	DC933	Juvenil myelomonocytær leukæmi
	DC937	Anden monocytær leukæmi
	DC939	Monocytær leukæmi UNS
	DC94	Andre leukæmier af specificerede celletyper
	DC940	Akut erytroid leukæmi, M6 (a)(b)
	DC940A	Erytroleukæmi UNS
	DC942	Akut megakaryoblastær leukæmi, M7
	DC943	Mastcelle leukæmi
	DC944	Akut myelofibrose
	DC946	Uklassificerbar myelodysplasi/myeloproliferativ sygdom
	DC947	Anden leukæmi
	DC947B	Aggressiv NK-celle leukæmi
	DC947C	Akut basofil leukæmi
	DC95	Leukæmier af ikke specificeret celletype
	DC950	Akut leukæmi af ikke specificeret celletype
	DC950C	Akut bilineær leukæmi
	DC950D	Akut leukæmi af blandet linearitet
	DC951	Kronisk leukæmi af ikke specificeret celletype
	DC957	Anden leukæmi af ikke specificeret celletype
	DC959	Leukæmi UNS
	DC96	Andre og ikke specificerede maligne neoplasier fra lymfoidt og hæmatopoietisk væv
	DC960	Multifokal og multisystemisk (dissemineret) Langerhans-celle histiocytosis
	DC960A	Histiocytosis X, multisystemisk
	DC962	Malign mastcelle tumor
	DC962B	Mastcelle sarkom
	DC964	Dendritcelle sarkom (accessoriske celler)
	DC964A	Interdigiterende dendritcelle sarkom
	DC964B	Langerhans-celle sarkom
	DC964C	Follikulært dendritcelle sarkom
	DC965	Multifokal og unisystemisk Langerhans-celle histiocytose
	DC965A	Hand-Schüller-Christian sygdom
	DC965B	Histiocytosis X, multifokal
	DC966	Unifokal Langerhans-celle histiocytose
	DC966A	Eosinofilt granulom
	DC966B	Histiocytosis X, unifokal
	DC966C	Histiocytosis X UNS
	DC966D	Langerhans-celle histiocytose UNS
	DC967	Anden malign neoplasi fra lymfoidt eller hæmatopoietisk væv
	DC967A	Histiocytært sarkom
	DC968	Malign histiocytose UNS
	DC969	Malign neoplasi fra lymfoidt eller hæmatopoietisk væv UNS
Carcinoma in situ [DD00-DD09]
	DD00	Carcinoma in situ på læber, i mundhulen, spiserøret og mavesækken
	DD000	Carcinoma in situ på læbe, i mundhulen eller svælget
	DD000A	Carcinoma in situ i mundhulen
	DD000B	Carcinoma in situ på læbe
	DD000C	Carcinoma in situ i svælget
	DD001	Carcinoma in situ i spiserøret
	DD002	Carcinoma in situ i mavesækken
	DD01	Carcinoma in situ i andre og ikke specificerede fordøjelsesorganer
	DD010	Carcinoma in situ i tyktarmen
	DD012	Carcinoma in situ i endetarmen
	DD013	Carcinoma in situ i endetarmsåbningen eller analkanalen
	DD013A	Carcinoma in situ i endetarmsåbningen
	DD013B	Carcinoma in situ i analkanalen
[truncated: 16,354 more rows]

## Sheet: Symptoms
Symptomdiagnoser	Kode	Tekst
Lungeødem
DJ81-DJ819	DJ81	Lungeødem
	DJ819	Lungeødem UNS
Uspecifikt åndrætsorganer
DJ90-DJ909	DJ90	Væskeansamling i lungehinde IKA
DJ91-DJ919	DJ909	Pleuraekssudat IKA
DJ95-DJ953	DJ91	Væskeansamling i lungehinde ved sygdom klassificeret andetsteds
DJ96-DJ969	DJ919	Pleuraekssudat ved sygdom klassificeret andetsteds
	DJ951	Akut respirationsinsufficiens efter thoraxkirurgi
	DJ952	Akut respirationsinsufficiens efter ekstratorakal kirurgi
	DJ953	Kronisk respirationsinsufficiens efter kirurgi UNS
	DJ96	Respirationsinsufficiens IKA
	DJ960	Akut respirationsinsufficiens
	DJ961	Kronisk respirationsinsufficiens
	DJ969	Respirationsinsufficiens UNS
Symptomer og abnorme fund i kredsløbs- og åndedrætsorganer
DR00-DR090Z	DR00	Abnorm hjerterytme
DR092-DR098F	DR000	Takykardi UNS
	DR001	Bradykardi UNS
	DR002	Hjertebanken
	DR01	Mislyd ved hjertet
	DR008	Anden eller ikke specificeret abnorm hjerterytme
	DR008A	Hjertearytmi UNS
	DR010	Funktionel mislyd ved hjertet
	DR011	Mislyd ved hjertet UNS
	DR012	Anden hjertelyd
	DR012A	Perikardial gnidningslyd
	DR012B	Øget hjertedæmpning
	DR03	Abnormt blodtryk uden diagnose
	DR030	Forhøjet blodtryk uden verificeret hypertension
	DR030A	Forbigående blodtryksforhøjelse
	DR030B	White coat-hypertension
	DR031	Lavt blodtryk UNS
	DR04	Blødning fra luftveje
	DR048	Blødning fra anden lokalisation i luftveje
	DR048A	Blødning fra lunger
	DR049	Blødning fra luftvejene UNS
	DR05	Hoste
	DR059	Hoste UNS
	DR06	Abnorm vejrtrækning
	DR060	Dyspnø
	DR060A	Ortopnø
	DR061	Stridor
	DR062	Piben på lungerne
	DR063	Cheyne-Stokes respiration
	DR064	Hyperventilation
	DR065	Mundånding
	DR065A	Snorken
	DR066	Hikke
	DR067	Nysen
	DR068	Anden eller ikke specificeret abnorm vejrtrækning
	DR068A	Respiratio paradoxa
	DR068B	Sukken
	DR068C	Kvælningsfornemmelse
	DR068D	Apnø UNS
	DR068E	Gispen
	DR07	Smerter i hals og bryst
	DR070	Smerter i svælg
	DR071	Smerter i thorax ved vejrtrækning
	DR072	Prækordialsmerter
	DR073	Andre brystsmerter
	DR074	Brystsmerter UNS
	DR09	Andre symptomer og fund i kredsløbs- og åndedrætsorganer
	DR090	Asfyksi
	DR092	Respirationsstop
	DR092A	Hjerte-lungesvigt UNS
	DR093	Abnormt opspyt
	DR093A	Sputum excessivum
	DR093B	Purulent opspyt
	DR098	Andet specificeret symptom eller fund i kredsløbs- og åndedrætsorganerne
	DR098A	Abnorm perkussion af thorax
	DR098B	Krepitation ved lungestetoskopi
	DR098C	Pulsus parvus
	DR098D	Stenosemislyd over arterie
	DR098E	Tympanitisk perkussionslyd over thorax
	DR098F	Kredsløbssymptom UNS
Symptomer og abnorme fund i fordøjelsessystemet og abdomen [DR10-DR19]
DR10-DR198G	DR10	Smerter i bughule og bækken
	DR100	Akutte mavesmerter
	DR100A	Defense ved akut abdomen
	DR101	Mavesmerter lokaliseret til øvre abdomen
	DR102	Mavesmerter lokaliseret til bækken og bækkenbund
	DR102A	Mavesmerter lokaliseret til perineum
	DR102B	Mavesmerter lokaliseret til bækken
	DR102C	Mavesmerter lokaliseret til nedre abdomen
	DR103	Mavesmerter lokaliseret til anden del af nedre abdomen
	DR103A	Defækationssmerter
	DR104	Andre eller ikke specificerede mavesmerter
	DR104A	Spædbarnskolik
	DR104B	Mavekolik UNS
	DR11	Kvalme og opkastning
	DR119	Kvalme og opkastning
	DR119B	Kvalme
	DR119C	Opkastning
	DR12	Halsbrand
	DR129	Halsbrand UNS
	DR13	Synkebesvær
	DR131	Søvnrelateret synken, hosten eller laryngospasme
	DR131A	Søvnrelateret synkebesvær
	DR131B	Søvnrelateret laryngospasme
	DR139	Synkebesvær UNS
	DR14	Øget tarmluft og lignende tilstande
	DR149	Flatulens eller lignende tilstand UNS
	DR149A	Flatulens
	DR15	Ufrivillig afgang af afføring
	DR159	Afføringsinkontinens
	DR16	Forstørret lever og milt IKA
	DR160	Forstørret lever IKA
	DR160A	Hepatomegali UNS
	DR161	Forstørret milt IKA
	DR161A	Splenomegali UNS
	DR162	Hepatomegali med splenomegali IKA
	DR162B	Hepatosplenomegali UNS
	DR17	Gulsot UNS
	DR179	Ikterus UNS
	DR18	Ascites
	DR189	Ascites UNS
	DR19	Andre symptomer og abnorme fund i fordøjelsessystem og abdomen
	DR190	Udfyldning i abdomen eller bækken UNS
	DR190A	Udfyldning i bækken UNS
	DR190B	Navleudfyldning UNS
	DR190C	Udfyldning i abdomen UNS
	DR191	Abnorme tarmlyde
	DR191B	Tyst abdomen
	DR192	Tarmrejsning
	DR193	Défense i bugvæg UNS
	DR194	Ændret afføringsmønster
	DR195	Abnorm afføring UNS
	DR196	Dårlig ånde
	DR198	Andet symptom eller abnormt fund i fordøjelsessystem eller abdomen
	DR198A	Opstød
	DR198C	Meteorismus
	DR198D	Ruminatio
	DR198E	Tenesmi rectalis
	DR198F	Tenesmi UNS
	DR198G	Burning mouth syndrom
Symptomer og abnorme fund i huden og underhuden [DR20-DR23]
DR20-DR238C	DR20	Føleforstyrrelser i huden
	DR200	Manglende følelse i huden
	DR201	Nedsat følelse i huden
	DR202	Unormal følefornemmelse i huden
	DR203	Hyperæstesi i huden
	DR208	Anden eller ikke specificeret føleforstyrrelse i huden
	DR208A	Æstesiodermi UNS
	DR21	Ikke nærmere specificeret udslæt på huden
	DR219	Hududslæt UNS
	DR219A	Eruptio cutanea
	DR22	Lokaliserede hævelser, udfyldninger og knuder i hud og underhud
	DR220	Hævelse, udfyldning eller knude i hud eller underhud på hoved
	DR221	Hævelse, udfyldning eller knude i hud eller underhud på hals
	DR222	Hævelse, udfyldning eller knude i hud eller underhud på kroppen
	DR223	Hævelse, udfyldning eller knude i hud eller underhud på overekstremitet
	DR224	Hævelse, udfyldning eller knude i hud eller underhud på underekstremitet
	DR227	Hævelse, udfyldning eller knude i hud eller underhud på flere lokalisationer
	DR229	Hævelse, udfyldning eller knude i hud eller underhud UNS
	DR23	Andre hudforandringer
	DR230	Cyanose
	DR231	Bleghed
	DR231A	Livedo reticularis (antifosfolipid-syndrom)
	DR231B	Idiopatisk livedo reticularis
	DR231C	Idiopatisk livedo reticularis med systemengagement
	DR232	Rødmen
	DR233	Spontane ekkymoser
	DR233A	Spontane petekkier
	DR234	Ændringer i hudstrukturen
	DR234A	Induration af huden
	DR234B	Skællende hud
	DR238	Anden eller ikke specificeret hudforandring
	DR238A	Hudforandring UNS
	DR238B	Cutis marmorata
	DR238C	Løs hud efter vægttab
Symptomer og abnorme fund i nervesystemet og bevægeapparatet [DR25-DR29]
DR25-DR298E	DR25	Abnorme ufrivillige bevægelser
	DR250	Abnorme hovedbevægelser
	DR251	Tremor UNS
	DR252	Kramper eller spasmer
	DR252A	Kramper UNS
	DR252B	Spasmer UNS
	DR252C	Muskelspasmer UNS
	DR253	Fascikulationer
	DR258	Anden eller ikke specificeret abnorm ufrivillig bevægelse
	DR258A	Myokloni
	DR258B	Klonus
	DR258C	Indsovningsmyoklonier
	DR258D	Benign neonatal myokloni
	DR258E	Søvnrelateret fodtremor
	DR258F	Søvnrelateret propriospinal myokloni
	DR258G	Søvnrelateret fragmenteret myokloni
	DR26	Gangbesvær og mobilitetsforstyrrelser
	DR260	Ataktisk gang
	DR261	Paralytisk gang
	DR262	Gangbesvær IKA
	DR268	Andet eller ikke specificeret gangbesvær eller mobilitetsforstyrrelse
	DR268B	Dyspraksi
	DR268C	Andet gangbesvær
	DR268D	Usikkerhed på benene UNS
	DR268E	Mobilitetsforstyrrelse UNS
	DR268F	Gangbesvær UNS
	DR27	Andre koordinationsforstyrrelser
	DR270	Ataksi UNS
	DR278	Anden eller ikke specificeret koordinationsforstyrrelse
	DR278A	Koordinationsforstyrrelse UNS
	DR29	Andre symptomer og abnorme fund i nervesystemet og bevægeapparat
	DR290	Tetani
	DR290A	Karpopedalspasme
	DR291	Meningisme
	DR292	Abnorme reflekser
	DR293	Abnorm kropsholdning
	DR294	Hofteklik
	DR296	Faldtendens IKA
	DR298	Andet eller ikke specificeret symptom eller abnormt fund i nerve- og bevægelsessystemet
	DR298A	Symptom i nervesystemet UNS
	DR298B	Søvnrelaterede hallucinationer
	DR298C	Talen i søvne
	DR298D	Lang søvntid
	DR298E	Kort søvntid
Symptomer og abnorme fund i urinvejene [DR30-DR39]
DR30-DR398E	DR30	Smerter ved vandladning
	DR300	Dysuri
	DR301	Tenesmi vesicalis
	DR309	Smerter ved vandladning UNS
	DR31	Blod i urinen uden nærmere specificering
	DR319	Hæmaturi UNS
	DR319A	Makroskopisk hæmaturi UNS
	DR319B	Mikroskopisk hæmaturi UNS
	DR32	Urininkontinens uden nærmere specificering
	DR329	Urininkontinens UNS
	DR329A	Enuresis nocturna UNS
	DR329B	Enuresis diurna UNS
	DR33	Urinretention
	DR339	Urinretention UNS
	DR339A	Ischuria paradoxa
	DR339B	Akut urinretention
	DR339C	Kronisk urinretention
	DR339D	Residualurin
	DR34	Sparsom og ophævet diurese
	DR349	Anuri eller oliguri
	DR349A	Anuri
	DR349B	Oligouri
	DR35	Stor diurese
	DR359	Polyuri UNS
	DR359A	Nokturn polyuri
	DR359B	Pollakisuri
	DR36	Udflod fra urinrøret
	DR369	Udflod fra urinrøret UNS
	DR39	Andre symptomer og abnorme fund fra urinvejene
	DR390	Extravasatio urinae
	DR391	Vandladningsbesvær UNS
	DR391A	Igangsætningsbesvær ved vandladning
	DR391B	Slap stråle ved vandladning
	DR391C	Spredt stråle ved vandladning
	DR391D	Imperiøs vandladning
	DR391E	Nykturi
	DR392	Ekstrarenal uræmi
	DR392A	Prærenal uræmi
	DR392B	Postrenal uræmi
	DR398	Andet eller ikke specificeret symptom eller abnormt fund i urinvejene
	DR398A	Efterdryp
	DR398B	Infravesikal obstruktion
	DR398C	Prostatodyni
	DR398D	Pneumaturi
	DR398E	Abnormt prostata palpationsfund
Symptomer og abnorme fund vedrørende erkendelsesevne, opfattelsesevne, stemningsleje og opførsel [DR40-DR46]
DR40-DR468	DR40	Bevidsthedspåvirkning
	DR400	Somnolens
	DR401	Stupor
	DR402	Koma UNS
	DR41	Andre symptomer og abnorme fund vedrørende erkendelsesevne
	DR410	Konfusion UNS
	DR411	Anterograd amnesi
	DR412	Retrograd amnesi
	DR413	Anden amnesi
	DR413A	Amnesi UNS
	DR418	Andet eller ikke specificeret symptom eller abnormt fund vedrørende erkendelsesevne
	DR42	Svimmelhed
	DR429	Vertigo UNS
	DR43	Lugte- og smagsforstyrrelser
	DR430	Manglende lugtesans
	DR431	Parosmi
	DR432	Forandret smagsoplevelse
	DR438	Anden eller ikke specificeret lugte- eller smagsforstyrrelse
	DR438A	Manglende smagssans
	DR438B	Smagsforstyrrelse UNS
	DR438C	Lugteforstyrrelse UNS
	DR44	Andre symptomer og abnorme fund vedrørende opfattelsesevnen
	DR440	Hørehallucinationer
	DR441	Synshallucinationer
	DR442	Andre hallucinationer
	DR443	Hallucinationer UNS
	DR448	Andet symptom eller abnormt fund vedrørende opfattelsesevnen
	DR45	Symptomer og abnorme fund vedrørende stemningslejet
	DR450	Nervøsitet
	DR451	Rastløs eller urolig
	DR451A	Rastløs
	DR451B	Urolig
	DR452	Ulykkelig eller bekymret
	DR452A	Ulykkelig
	DR452B	Bekymret
	DR453	Apatisk eller demoraliseret
	DR453A	Apatisk
	DR453B	Demoraliseret
	DR454	Irritabel eller vredladen
	DR454A	Irritabel
	DR454B	Vredladen
	DR455	Fjendtlig
	DR456	Voldelig
	DR457	Følelsesmæssig shocktilstand UNS
	DR458	Andet symptom eller abnormt fund vedrørende stemningslejet
	DR458A	Patologisk sorgreaktion
	DR46	Symptomer og abnorme fund vedrørende udseende og opførsel
	DR460	Dårlig personlig hygiejne
	DR461	Bizart udseende
	DR462	Mærkværdig eller uforklarlig opførsel
	DR463	Hyperaktiv
	DR464	Sløv med nedsat reaktion
	DR465	Mistænksom eller undvigende
	DR465A	Mistænksom
	DR465B	Undvigende
	DR466	Overdreven bekymret eller optaget af belastende oplevelser
	DR467	Usædvanlig snakkesalig eller omstændelig uden at komme til sagen
	DR468	Andet symptom eller abnormt fund vedrørendse udseende og opførsel
Symptomer og abnorme fund vedrørende tale og stemmeføring [DR47-DR49]
DR47-DR498B	DR47	Taleforstyrrelser IKA
	DR470	Dysfasi eller afasi
	DR470A	Dysfasi
	DR470B	Afasi
	DR471	Dysartri eller anartri
	DR471A	Dysartri
	DR471B	Anartri
	DR478	Anden eller ikke specificeret taleforstyrrelse
	DR48	Ordblindhed og andre indlæringsforstyrrelser
	DR480	Dysleksia eller aleksi
	DR480A	Ordblindhed
	DR480C	Aleksi
	DR481	Agnosi
	DR482	Apraksi
	DR488	Anden eller ikke specificeret indlæringsforstyrrelse
	DR488A	Akalkuli IKA
	DR488B	Agrafi IKA
	DR488C	Astereognose
	DR488D	Dysgrafi
	DR49	Forstyrrelser i stemmeføring
	DR490	Dysfoni
	DR490A	Hæshed
	DR491	Afoni
	DR492	Snøvlen
	DR498	Anden eller ikke specificeret forstyrrelse i stemmeføring
	DR498A	Fonasteni
	DR498B	Stemmeændring UNS
Almene symptomer og abnorme fund [DR50-DR69]
DR50-DR569Z	DR50	Feber af anden og ukendt årsag
DR571-DR699	DR502	Feber forårsaget af lægemiddel
	DR508	Anden feber
	DR508A	Feber med kulderystelser
	DR508B	Vedvarende feber af ukendt årsag
	DR509	Feber UNS
	DR51	Hovedpine
	DR519	Hovedpine UNS
	DR52	Smerter IKA
	DR520	Akutte smerter
	DR521	Maligne smerter
	DR521A	Simple maligne smerter
	DR521B	Komplekse maligne smerter
	DR522	Andre kroniske smerter
	DR522A	Kroniske smerter UNS
	DR522B	Smerter i kønsorganer
	DR522C	Burning vulva-penis-scrotum-anus syndrom
	DR522D	Simple langvarige eller kroniske ikke-maligne smerter
	DR522E	Komplekse langvarige eller kroniske ikke-maligne smerter
	DR529	Smerter UNS
	DR53	Utilpashed og træthed
	DR539	Utilpashed eller udmattelse UNS
	DR539A	Udmattelse
	DR539C	Letargi
	DR539E	Sygdomsfølelse
	DR539F	Utilpashed
	DR54	Alderdomssvækkelse
	DR549	Senilitet
	DR549A	Senil debilitet
	DR549B	Senil asteni
	DR55	Besvimelse og kollaps
	DR559	Besvimelse eller kollaps
	DR559A	Vasovagalt anfald
	DR559B	Lipotymi UNS
	DR559C	Infantilt kollaps
	DR559D	Kollaps UNS
	DR56	Kramper IKA
	DR560	Feberkramper
	DR560A	Tetani ved feber
	DR568	Andre eller ikke specificerede kramper
	DR568C	Affektkramper
	DR568D	Kramper UNS
	DR568E	Førstegangs uprovokeret generaliseret tonisk-klonisk anfald (GTCS)
	DR568F	Oligoepilepsi
	DR568G	Non-epileptiske anfald
	DR57	Shock IKA
	DR571	Hypovolæmisk shock
	DR572	Septisk shock
	DR578	Anden form for shock
	DR578A	Endotoksisk shock
	DR579	Shock UNS
	DR58	Blødning IKA
	DR589	Blødning UNS
	DR59	Forstørrede lymfeknuder
	DR590	Lokaliseret lymfeknudeforstørrelse
	DR591	Universel lymfeknudeforstørrelse
	DR599	Lymfeknudeforstørrelse UNS
	DR60	Ødem IKA
	DR600	Lokaliseret ødem
	DR601	Universelt ødem
	DR609	Ødem UNS
	DR61	Øget svedsekretion
	DR610	Lokaliseret hyperhidrose
	DR610A	Pitted keratolyse
	DR611	Universel hyperhidrose
	DR619	Hyperhidrose UNS
	DR619A	Nattesved
	DR62	Forsinket fysiologisk udvikling
	DR620	Retarderet psykomotorisk udvikling
	DR620A	Taleretarderet
	DR620B	Sprogretarderet
	DR620C	Motorisk retarderet
	DR628	Anden form for retarderet fysiologisk udvikling
	DR628A	Dårlig trivsel
	DR628B	Infantilisme UNS
	DR628C	Vækstretarderet
	DR629	Retarderet fysiologisk udvikling UNS
	DR63	Symptomer og abnorme fund vedrørende føde- og væskeindtagelse
	DR630	Appetitløshed
	DR631	Polydipsia
	DR632	Polyfagi
	DR633	Anden form for spisevanskelighed
	DR633A	Spisevanskelighed UNS
	DR634	Abnormt vægttab
	DR635	Abnorm vægtstigning
	DR638	Symptomer eller abnorme fund vedrørende føde- og væskeindtagelse UNS
	DR64	Kakeksi
	DR649	Kakeksi UNS
	DR67	Fund ved vurdering af generel funktionsevne
	DR670	Selvhjulpen eller lettere afhængig
	DR670A	Selvhjulpen eller lettere afhængig, Barthel-index 100: 80-100 point
	DR670AA	Selvhjulpen, Barthel-index 100: 100 point
	DR670AB	Lettere afhængig, Barthel-index 100: 80-99 point
	DR670B	Selvhjulpen eller lettere afhængig, Barthel-index 20: 15-20 point
	DR670BA	Selvhjulpen, Barthel-index 20: 20 point
	DR670BB	Lettere afhængig, Barthel-index 20: 15-19 point
	DR671	Moderat afhængig
	DR671A	Moderat afhængig, Barthel-index 100: 50-79 point
	DR671B	Moderat afhængig, Barthel-index 20: 10-14 point
	DR672	Væsentlig afhængig
	DR672A	Væsentlig afhængig, Barthel-index 100: 25-49 point
	DR672B	Væsentlig afhængig, Barthel-index 20: 5-9 point
	DR673	Fuldstændig afhængig
	DR673A	Fuldstændig afhængig, Barthel-index 100: 0-24 point
	DR673B	Fuldstændig afhængig, Barthel-index 20: 0-4 point
	DR679	Generelt nedsat funktionsevne UNS
	DR68	Andre generelle symptomer og abnorme fund
	DR680	Hypotermi, som ikke skyldes kolde omgivelser
	DR681	Uspecifikke symptomer karakteristiske for børn
	DR681A	Irritabelt barn
	DR681B	Kolikbarn
	DR682	Mundtørhed UNS
	DR683	Trommestikfingre
	DR688	Andet generelt symptom eller abnormt fund
	DR688A	Medicinsk uforklaret symptom
	DR688A1	Symptomer relateret til dufte og kemiske stoffer
	DR69	Ukendte og ikke specificerede årsager til sygdom
	DR699	Sygdom uden kendt eller specificeret årsag
Abnorme fund ved undersøgelse af blodprøver uden diagnose [DR70-DR79]
DR70-DR799	DR70	Forhøjet sænkning og abnorm plasmaviskositet
	DR700	Forhøjet sænkning
	DR701	Abnorm plasmaviskositet
	DR71	Abnorme røde blodlegemer
	DR719	Erythrocytabnormitet
	DR719A	Anisocytose
	DR719B	Poikilocytose
	DR72	Abnorme hvide blodlegemer IKA
	DR728	Andet abnormt fund ved hvide blodlegemer IKA
	DR73	Forhøjet blodsukker
	DR730	Nedsat glukosetolerance
	DR730A	Latent sukkersyge
	DR739	Hyperglykæmi UNS
	DR74	Abnorme koncentrationer af serumenzymer
	DR740	Transaminase- og laktatdehydrogenaseforhøjelse
	DR740A	Laktatdehydrogenaseforhøjelse i serum
	DR740B	Transaminaseforhøjelse i serum
	DR748	Anden abnorm serumenzymkoncentration
	DR748A	Abnorm serumamylase
	DR748B	Abnorm alkalisk fosfatase-koncentration i serum
	DR748D	Abnorm serumlipase
	DR748E	Abnorm sur fosfatase-koncentration i serum
	DR749	Abnorm koncentration af serumenzym UNS
	DR76	Andre abnorme immunonologiske fund i serum
	DR760	Forhøjet antistoftiter
	DR761	Abnorm tuberkulinreaktion
	DR762	Falsk positiv reaktion for syfilis
	DR768	Andet abnormt immunologisk fund
	DR768A	Forhøjede serumimmunglobuliner UNS
	DR768B	Antifosfolipidsyndrom
	DR769	Abnormt immunonologisk fund i serum UNS
	DR77	Andre abnorme fund i plasmaproteiner
	DR770	Abnormt plasma-albumin
	DR770A	Hypoalbuminæmi UNS
	DR771	Abnormt plasma-globulin
	DR771A	Hyperglobulinæmi UNS
	DR772	Abnormt plasma-alfaføtoprotein
	DR778	Andet abnormt fund i plasmaproteiner
	DR779	Abnorme fund i plasmaproteiner UNS
	DR78	Påvisning af lægemidler og andre stoffer, som normalt ikke forekommer i blod
	DR780	Alkohol i blodet
	DR781	Morfika i blodet
	DR782	Kokain i blodet
	DR783	Hallucinogener i blodet
	DR784	Andre narkotika i blodet
	DR785	Psykofarmaka i blodet
	DR786	Steroider i blodet
	DR787	Øget mængde tungmetal i blodet
	DR788	Påvisning af andet fremmed stof i blodet
	DR788A	Øget mængde litium i blodet
	DR789	Påvisning af ikke specificeret stof, der normalt ikke findes i blodet
	DR79	Andre abnorme kemiske fund i blodprøver
	DR790	Abnorm mængde mineral i blodet
	DR790A	Abnorm mængde zink i blodet
	DR790B	Abnorm mængde magnesium i blodet
	DR790C	Abnorm mængde jern i blodet
	DR790D	Abnorm mængde kobber i blodet
	DR798	Anden abnorm blodprøve
	DR798B	Abnormt blodgasniveau
	DR798C	Hyperkapni
	DR798D	Hypokapni
	DR798E	Hypoxia
	DR799	Abnormt kemisk fund i blodprøve UNS
Abnorme fund ved urinundersøgelse uden diagnose [DR80-DR82]
DR80-DR829D	DR80	Æggehvidestof i urinen
	DR809	Proteinuri UNS
	DR809A	Bence Jones-proteinuri
	DR809B	Albuminuri ved feber
	DR809C	Monosymptomatisk proteinuri
	DR809D	Albuminuri UNS
	DR809E	Forbigående albuminuri
	DR81	Sukker i urinen
	DR819	Glukosuri
	DR82	Andre abnorme fund i urinen
	DR820	Kyluri
	DR821	Myoglobinuri
	DR822	Biliuri
	DR823	Hæmoglobinuri
	DR823A	Methæmoglobinuri
	DR824	Ketonuri
	DR825	Øget mængde af lægemiddel eller biologisk substans i urinen
	DR825A	Katekolaminuri
	DR825B	Lipuri
	DR825C	Øget mængde af lægemiddel i urinen UNS
	DR825D	Øget mængde steroid i urinen
	DR826	Øget mængde af ikke-medikamentelt stof i urinen
	DR826A	Øget mængde tungmetal i urinen
	DR827	Abnormt fund ved mikrobiologisk undersøgelse af urinen
	DR827A	Coliuri
	DR827B	Positiv urindyrkning
	DR828	Abnorm urincytologi og urinhistologi
	DR829	Andet eller ikke specificeret abnormt fund ved urinundersøgelse
	DR829A	Cylindre i urinen
	DR829B	Melanuri
	DR829C	Krystaluri
	DR829D	Celler i urinen
Abnorme fund ved undersøgelse af andre legemsvæsker, sekreter og væv uden diagnose [DR83-DR89]
DR83-DR899	DR83	Abnorme fund i cerebrospinalvæske
	DR830	Cerebrospinalvæske med abnorm enzymkoncentration
	DR831	Cerebrospinalvæske med abnorm hormonkoncentration
	DR832	Cerebrospinalvæske med abnormt indhold af lægemiddel eller biologisk substans
	DR833	Cerebrospinalvæske med abnormt indhold af ikke-medikamentelt stof
	DR834	Cerebrospinalvæske med abnormt immunologisk fund
	DR835	Cerebrospinalvæske med abnormt mikrobiologiske fund
	DR836	Cerebrospinalvæske med abnorm cytologisk fund
	DR838	Cerebrospinalvæske med andet abnormt fund
	DR838A	Cerebrospinalvæske med kromosomanomali
	DR839	Cerebrospinalvæske med abnormt fund UNS
	DR84	Abnorme fund i prøver fra luftveje og thorax
	DR840	Prøve fra luftveje eller thorax med abnorm enzymkoncentration
	DR841	Prøve fra luftveje eller thorax med abnorm hormonkoncentration
	DR842	Prøve fra luftveje eller thorax med abnormt indhold af lægemiddel eller biologisk substans
	DR843	Prøve fra luftveje eller thorax med abnormt indhold af ikke-medikamentelt stof
	DR844	Prøve fra luftveje eller thorax med abnormt immunologisk fund
	DR845	Prøve fra luftveje eller thorax med abnormt mikrobiologisk fund
	DR846	Prøve fra luftveje eller thorax med abnormt cytologisk fund
	DR847	Prøve fra luftveje eller thorax med abnormt histologisk fund
	DR848	Prøve fra luftveje eller thorax med andet abnormt fund
	DR849	Prøve fra luftveje eller thorax med abnormt fund UNS
	DR85	Abnorme fund i prøver fra fordøjelsesorganer og bughule
	DR850	Prøve fra fordøjelsesorgan eller bughulen med abnorm enzymkoncentration
	DR851	Prøve fra fordøjelsesorgan eller bughulen med abnorm hormonkoncentration
	DR852	Prøve fra fordøjelsesorgan eller bughulen med abnormt indhold af lægemiddel eller biologisk substans
	DR853	Prøve fra fordøjelsesorgan eller bughulen med abnormt indhold af ikke-medikamentelt stof
	DR854	Prøve fra fordøjelsesorgan eller bughulen med abnormt immunologisk fund
	DR855	Prøve fra fordøjelsesorgan eller bughulen med abnormt mikrobiologisk fund
	DR856	Prøve fra fordøjelsesorgan eller bughulen med abnormt cytologisk fund
	DR857	Prøve fra fordøjelsesorgan eller bughulen med abnormt histologisk fund
	DR858	Prøve fra fordøjelsesorgan eller bughulen med andet abnormt fund
	DR859	Prøve fra fordøjelsesorgan eller bughulen med abnormt fund UNS
	DR86	Abnorme fund i prøver fra mandlige kønsorganer
	DR860	Prøve fra mandligt kønsorgan med abnorm enzymkoncentration
	DR861	Prøve fra mandligt kønsorgan med abnorm hormonkoncentration
	DR862	Prøve fra mandligt kønsorgan med abnormt indhold af lægemiddel eller biologisk substans
	DR863	Prøve fra mandligt kønsorgan med abnormt indhold af ikke-medikamentelt stof
	DR864	Prøve fra mandligt kønsorgan med abnormt immunologisk fund
	DR865	Prøve fra mandligt kønsorgan med abnormt mikrobiologisk fund
	DR866	Prøve fra mandligt kønsorgan med abnormt cytologisk fund
	DR867	Prøve fra mandligt kønsorgan med abnormt histologisk fund
	DR868	Prøve fra mandligt kønsorgan med andet abnormt fund
	DR869	Prøve fra mandligt kønsorgan med abnormt fund UNS
	DR87	Abnorme fund i prøver fra kvindelige kønsorganer
	DR870	Prøve fra kvindeligt kønsorgan med abnorm enzymkoncentration
	DR871	Prøve fra kvindeligt kønsorgan med abnormt hormonkoncentration
	DR872	Prøve fra kvindeligt kønsorgan med abnormt indhold af lægemiddel eller biologisk substans
	DR873	Prøve fra kvindeligt kønsorgan med abnormt indhold af ikke-medikamentelt stof
	DR874	Prøve fra kvindeligt kønsorgan med abnormt immunologisk fund
	DR875	Prøve fra kvindeligt kønsorgan med abnormt mikrobiologisk fund
	DR876	Prøve fra kvindeligt kønsorgan med abnormt cytologisk fund
	DR876A	Cervikalsekret med abnormt cytologisk fund
	DR877	Prøve fra kvindeligt kønsorgan med abnormt histologisk fund
	DR878	Prøve fra kvindeligt kønsorgan med andet abnormt fund
	DR879	Prøve fra kvindeligt kønsorgan med abnormt fund UNS
	DR89	Abnorme fund i prøver fra andre organer og væv
	DR890	Prøve fra andet organ eller væv med abnorm enzymkoncentration
	DR891	Prøve fra andet organ eller væv med abnorm hormonkoncentration
	DR892	Prøve fra andet organ eller væv med abnormt indhold af lægemiddel eller biologisk substans
	DR893	Prøve fra andet organ eller væv med abnormt indhold af ikke medikamentelt stof
	DR894	Prøve fra andet organ eller væv med abnormt immunologisk fund
	DR895	Prøve fra andet organ eller væv med abnormt mikrobiologisk fund
	DR896	Prøve fra andet organ eller væv med abnormt cytologisk fund
	DR897	Prøve fra andet organ eller væv med abnormt histologisk fund
	DR898	Prøve fra andet organ eller væv med andet abnormt fund
	DR899	Prøve fra andet organ eller væv med abnormt fund UNS
Abnorme fund ved billeddiagnostiske undersøgelser og funktionsundersøgelser uden diagnose [DR90-DR94]
DR90-DR949	DR90	Abnorme fund ved billeddiagnostisk undersøgelse af centralnervesystemet
	DR900	Intrakraniel rumopfyldende proces
	DR908	Andet abnormt fund ved billeddiagnostisk undersøgelse af centralnervesystemet
	DR91	Abnorme fund ved billeddiagnostisk undersøgelse af lungerne
	DR919	Abnormt fund ved billeddiagnostisk undersøgelse af lunger
	DR92	Abnorme fund ved billeddiagnostisk undersøgelse af mammae
	DR929	Abnormt fund ved billeddiagnostisk undersøgelse af mamma
	DR93	Abnorme fund ved billeddiagnostisk undersøgelse af anden region
	DR930	Abnormt fund ved billeddiagnostisk undersøgelse af kranie IKA
	DR931	Abnormt fund ved billeddiagnostisk undersøgelse af hjerte eller koronarkar
	DR932	Abnormt fund ved billeddiagnostisk undersøgelse af lever og galdeveje
	DR932C	Manglende (kontrast)udskillelse i galdeblæren
	DR933	Abnormt fund ved billeddiagnostisk undersøgelse af anden del af fordøjelsesorganerne
	DR934	Abnormt fund ved billeddiagnostisk undersøgelse af urinveje
	DR935	Abnormt fund ved billeddiagnostisk undersøgelse af anden struktur i abdomen eller retroperitoneum
	DR936	Abnormt fund ved billeddiagnostisk undersøgelse af ekstremitet
	DR937	Abnormt fund ved billeddiagnostisk undersøgelse af anden del af bevægeapparatet
	DR938	Abnormt fund ved billeddiagnostisk undersøgelse af anden struktur
	DR939	Abnormt fund ved billeddiagnostik UNS
	DR94	Abnorme fund ved funktionsundersøgelser
	DR940	Abnormt fund ved funktionsundersøgelse af centralnervesystemet
	DR940A	Elektroencefalografi, abnorm
	DR940B	Uden reaktioner og uden sedationsbehov, dvs. mistanke om hjernedød
	DR941	Abnormt fund ved funktionsundersøgelse af det perifere nervesystem og sanseorganer
	DR942	Abnormt fund ved lungefunktionsundersøgelse
	DR943	Abnormt fund ved kardiovaskulær funktionsundersøgelse
	DR944	Abnormt fund ved nyrefunktionsundersøgelse
	DR945	Abnormt fund ved leverfunktionsundersøgelse
	DR946	Abnormt fund ved thyroideafunktionsundersøgelse
	DR947	Abnormt fund ved anden endokrin funktionsundersøgelse
	DR948	Abnormt fund ved funktionsundersøgelse af andet organ eller organsystem
	DR949	Abnorm funktionsundersøgelse UNS
Dårligt definerede og ukendte årsager til død [DR99]
DR99-DR999	DR99	Særlige forhold vedrørende død
	DR991	Hjernedød i henhold til sundhedsloven § 176
	DR992	Hjertedød i henhold til sundhedsloven § 176
	DR999	Mors uden specifikation
Hjerte-specifike observationsdiagnoser
DZ034-DZ035EA	DZ034	Observation pga. mistanke om myokardieinfarkt
DZ941	DZ035	Observation pga. mistanke om anden hjerte-karlidelse
	DZ035A	Observation pga. mistanke om arytmi
	DZ035B	Observation pga. mistanke om blodtryksforhøjelse
	DZ035C	Observation pga. mistanke om stabil angina pectoris
	DZ035CA	Observation pga. mistanke om stabil angina pectoris, pakkepatient
	DZ035D	Observation pga. mistanke om klaplidelse eller endokarditis
	DZ035DA	Observation pga. mistanke om klaplidelse/endocarditis, pakkepatient
	DZ035E	Observation pga. mistanke om hjertesvigt
	DZ035EA	Observation pga. mistanke om hjertesvigt, pakkepatient
	DZ941	Hjertetransplanteret
Lungespecifikke observationsdiagnoser
DZ031B-DZ031BR	DZ031B	Observation pga. mistanke om kræft i lunge
DZ942	DZ031BR	Observation pga. mistanke om recidiv af kræft i lunge
	DZ942	Lungetransplanteret
Uspecifikke observationsdiagnoser
DZ030-DZ031AR	DZ03	Lægelig observation for og vurdering af personer mistænkt for sygdom
DZ031C-DZ033E	DZ030	Observation pga. mistanke om tuberkulose
DZ036-DZ039	DZ031	Observation pga. mistanke om kræft
	DZ031A	Observation pga. mistanke om kræft i centralnervesystemet
	DZ031AR	Observation pga. mistanke om recidiv af kræft i centralnervesystemet
	DZ031C	Observation pga. mistanke om kræft i spiserøret eller mavesækken
	DZ031C1	Observation pga. mistanke om kræft i spiserøret
	DZ031C1R	Observation pga. mistanke om recidiv af kræft i spiserøret
	DZ031C2	Observation pga. mistanke om kræft i cardia
	DZ031C2R	Observation pga. mistanke om recidiv af kræft i cardia
	DZ031C3	Observation pga. mistanke om kræft i mavesækken
	DZ031C3R	Observation pga. mistanke om recidiv af kræft i mavesækken
	DZ031CR	Observation pga. mistanke om recidiv af kræft i spiserøret eller mavesækken
	DZ031D	Observation pga. mistanke om kræft i tyktarmen eller endetarmen
	DZ031DA	Observation pga. mistanke om kræft i tyktarmen
	DZ031DAR	Observation pga. mistanke om recidiv af kræft i tyktarmen
	DZ031DB	Observation pga. mistanke om kræft i endetarmen
	DZ031DBR	Observation pga. mistanke om recidiv af kræft i endetarmen
	DZ031DC	Observation pga. mistanke om kræft i endetarmsåbningen
	DZ031DCR	Observation pga. mistanke om recidiv af kræft i endetarmsåbningen
	DZ031DR	Observation pga. mistanke om recidiv af kræft i tyktarmen eller endetarmen
	DZ031E	Observation pga. mistanke om kræft i leveren
	DZ031ER	Observation pga. mistanke om recidiv af kræft i leveren
	DZ031F	Observation pga. mistanke om kræft i bugspytkirtlen
	DZ031FR	Observation pga. mistanke om recidiv af kræft i bugspytkirtlen
	DZ031H	Observation pga. mistanke om kræft i urinveje
	DZ031H1	Observation pga. mistanke om kræft i nyre
	DZ031H1R	Observation pga. mistanke om recidiv af kræft i nyre
	DZ031H2	Observation pga. mistanke om kræft i urinblæren
	DZ031H2R	Observation pga. mistanke om recidiv af kræft i urinblæren
	DZ031H3	Observation pga. mistanke om kræft i urinlederen
	DZ031H3R	Observation pga. mistanke om recidiv af kræft i urinlederen
	DZ031H4	Observation pga. mistanke om kræft i urinrøret
	DZ031H4R	Observation pga. mistanke om recidiv af kræft i urinrøret
	DZ031HR	Observation pga. mistanke om recidiv af kræft i urinveje
	DZ031J	Observation pga. mistanke om kræft i prostata
	DZ031JR	Observation pga. mistanke om recidiv af kræft i prostata
	DZ031K	Observation pga. mistanke om kræft i kvindeligt kønsorgan
	DZ031K1	Observation pga. mistanke om kræft i æggestok
	DZ031K1R	Observation pga. mistanke om recidiv af kræft i æggestok
	DZ031K2	Observation pga. mistanke om kræft i livmoderen
	DZ031K2R	Observation pga. mistanke om recidiv af kræft i livmoderen
	DZ031K3	Observation pga. mistanke om kræft i livmoderhalsen
	DZ031K3R	Observation pga. mistanke om recidiv af kræft i livmoderhalsen
	DZ031K4	Observation pga. mistanke om kræft i vagina
	DZ031K4R	Observation pga. mistanke om recidiv af kræft i vagina
	DZ031K5	Observation pga. mistanke om kræft i vulva
	DZ031K5R	Observation pga. mistanke om recidiv af kræft i vulva
	DZ031KR	Observation pga. mistanke om recidiv af kræft i kvindeligt kønsorgan
	DZ031L	Observation pga. mistanke om kræft i galdegang
	DZ031LR	Observation pga. mistanke om recidiv af kræft i galdegang
	DZ031N	Observation pga. mistanke om kræft i knogle
	DZ031NR	Observation pga. mistanke om recidiv af kræft i knogle
	DZ031O	Observation pga. mistanke om kræft i muskel
	DZ031OR	Observation pga. mistanke om recidiv af kræft i muskel
	DZ031P	Observation pga. mistanke om kræft i hud
	DZ031PR	Observation pga. mistanke om recidiv af kræft i hud
	DZ031R	Observation pga. mistanke om kræft i bryst
	DZ031RR	Observation pga. mistanke om recidiv af kræft i bryst
	DZ031S	Observation pga. mistanke om kræft i penis
	DZ031SR	Observation pga. mistanke om recidiv af kræft i penis
	DZ031T	Observation pga. mistanke om kræft i testis
	DZ031TR	Observation pga. mistanke om recidiv af kræft i testis
	DZ031W	Observation pga. mistanke om kræft i binyre
	DZ031WR	Observation pga. mistanke om recidiv af kræft i binyre
	DZ031X	Observation pga. mistanke om kræft i hovedet eller halsen
	DZ031XA	Observation pga. mistanke om kræft i mundhulen
	DZ031XAR	Observation pga. mistanke om recidiv af kræft i mundhulen
	DZ031XB	Observation pga. mistanke om kræft i næsen eller bihule
	DZ031XBR	Observation pga. mistanke om recidiv af kræft i næsen eller bihule
	DZ031XC	Observation pga. mistanke om kræft i spytkirtel
	DZ031XCR	Observation pga. mistanke om recidiv af kræft i spytkirtlen
	DZ031XD	Observation pga. mistanke om kræft i skjoldbruskkirtlen
	DZ031XDR	Observation pga. mistanke om recidiv af kræft i skjoldbruskkirtlen
	DZ031XE	Observation pga. mistanke om kræft i struben eller svælget
	DZ031XER	Observation pga. mistanke om recidiv af kræft i struben eller svælget
	DZ031XF	Observation pga. mistanke om kræft i lymfeknude i halsen
	DZ031XFR	Observation pga. mistanke om recidiv af kræft i lymfeknude i halsen
	DZ031XR	Observation pga. mistanke om recidiv af kræft i hovedet eller halsen
	DZ031Y	Observation pga. mistanke om kræft i blod eller bloddannende organ
	DZ031YA	Observation pga. mistanke om lymfekræft eller kronisk lymfatisk leukæmi
	DZ031YAR	Observation pga. mistanke om recidiv af lymfekræft eller lymfatisk leukæmi
	DZ031YB	Observation pga. mistanke om kronisk myeloid sygdom
	DZ031YBR	Observation pga. mistanke om recidiv af myeloid sygdom
	DZ031YC	Observation pga. mistanke om akut leukæmi
	DZ031YCR	Observation pga. mistanke om recidiv af leukæmi
	DZ031YD	Observation pga. mistanke om myelomatose
	DZ031YDR	Observation pga. mistanke om recidiv af myelomatose
	DZ031YR	Observation pga. mistanke om recidiv af kræft i blod eller bloddannende organ
	DZ031Z	Observation pga. mistanke om kræft i øje eller øjenomgivelser
	DZ031ZR	Observation pga. mistanke om recidiv af kræft i øje eller øjenomgivelser
	DZ032	Observation pga. mistanke om psykisk lidelse eller adfærdsforstyrrelse
	DZ032A	Observation pga. mistanke om hyperkinetisk forstyrrelse
	DZ033	Observation pga. mistanke om sygdom i nervesystem
	DZ033A	Observation pga. mistanke om epilepsi
	DZ033B	Observation pga. mistanke om migræne
	DZ033C	Observation pga. mistanke om dissemineret sklerose
	DZ033D	Observation pga. mistanke om hjernerystelse
	DZ033E	Observation pga. mistanke om apopleksi
	DZ036	Observation pga. mistanke om toksisk effekt af indtaget stof
	DZ037	Observation pga. mistanke om medfødt eller perinatal sygdom
	DZ037A	Observation pga. mistanke om medfødt høretab
	DZ038	Observation pga. mistanke om anden sygdom eller tilstand
	DZ038A	Obs. på grund af mistanke om urinvejsinfektion
	DZ038B	Obs. på grund af mistanke om urinvejssygdom UNS
	DZ038C	Observation pga. mistanke om allergisk lidelse
	DZ038D	Observation pga. mistanke om blodsygdom
	DZ038E	Observation pga. mistanke om tumor UNS
	DZ038F	Observation pga. mistanke om underernæring
	DZ038G	Observation pga. mistanke om fysisk overgreb/mishandling
	DZ038H	Observation pga. mistanke om gigt- eller bindevævssygdom
	DZ038J	Observation pga. mistanke om røgforgiftning
	DZ038M	Obs. pga mistanke om prænatal rusmiddeleksposition
	DZ039	Observation pga. mistanke om sygdom eller tilstand UNS
